# Supplementary material for: Mapping Lipid C=C Isomer Profiles of Human Gut Bacteria through a Novel Structural Lipidomics Workflow Assisted by Chemical Epoxidation
Source: Anal Chem. 2024 Oct 22;96(44):17526–36. doi: 10.1021/acs.analchem.4c02697 (PMC11541895; doi:10.1021/acs.analchem.4c02697)
Supplement: Supplementary file 1 — ac4c02697_si_001.xlsx [file ac4c02697_si_001.xlsx]

## Sheet: Contents
Supplementary table 1	Gut bacteria and culture medium used in this study.
Supplementary table 2	Relative retention time of monounsaturated fatty acid epoxides.
Supplementary table 3	FA C=C isomers profiling of gut bacteria cultured in MRS medium
Supplementary table 4	FA C=C isomers profiling of gut bacteria cultured in TSA medium
Supplementary table 5	Epoxidation ion lists
Supplementary table 6	Germ-free mice and SPF mice data

## Sheet: Supplementary Table 1
Supplementary Table 1: Gut bacteria and culture medium used in this study.
Name	Medium	Reference
Enterococcus faecalis	MRS broth/agar	ATCC 19433
Bacteroides fragilis	MRS broth/agar	ATCC 25285
Bacteroides ovatus	MRS broth/agar	ATCC 8483
Lactobacillus acidophilus	MRS broth/agar	ATCC 4356
Bifidobacterium longum	MRS broth/agar	ATCC 15707
Bifidobacterium longum	MRS broth/agar	NCIMB 8809
Bifidobacterium bifidum	TSA agar	DSM 20082
Bifidobacterium breve	TSA agar	DSM 20213
Bifidobacterium breve	TSA agar	NCIMB 8807
Bifidobacterium breve	TSA agar	DSM 20091
Bifidobacterium longum	TSA agar	DSM 20090
Bifidobacterium adolescentis	TSA agar	ATCC 15704
Bifidobacterium animalis	TSA agar	DSM 20104
Bacteroides fragilis	TSA agar	DSM 2151
Bacteroides ovatus	TSA agar	DSM 1896
Bacteroides thetaiotaomicron	TSA agar	DSM 2255
Bacteroides vulgatus	TSA agar	DSM 1447
Bacteroides sartorii	TSA agar	DSM 21941
Bacteroides coprophilus	TSA agar	DSM 18228

## Sheet: Supplementary Table 2
Supplementary table 2: Relative retention time of monounsaturated fatty acid epoxides.
	Gut bacteria	Standard
FA epoxide	Relative retention time	Relative retention time
FA16:1 (6Z)	0.47	N/A
FA16:1 (7Z)	0.43	0.4
FA16:1 (8Z)	0.4	N/A
FA16:1 (9Z)	0.37	0.36
FA16:1 (10Z)	0.36	N/A
FA16:1 (11Z)	0.34	0.33
FA16:1 (8E)	0.43	N/A
FA16:1 (9E)	0.41	0.4
FA16:1 (10E)	0.39	N/A
FA16:1 (11E)	0.37	0.36
FA17:1 (7Z)	0.73	N/A
FA17:1 (8Z)	0.69	N/A
FA17:1 (9Z)	0.65	N/A
FA17:1 (10Z)	0.62	N/A
FA17:1 (11Z)	0.6	N/A
FA17:1 (7E)	0.78	N/A
FA17:1 (9E)	0.69	N/A
FA17:1 (10E)	0.67	N/A
FA17:1 (11E)	0.65	N/A
FA17:1 (12E)	0.63	N/A
FA17:1 (13E)	0.6	N/A
FA18:1 (6Z)	1.13	1.09
FA18:1 (8Z)	1.04	1.03
FA18:1 (9Z)	1	1
FA18:1 (10Z)	0.96	N/A
FA18:1 (11Z)	0.94	0.95
FA18:1 (12Z)	0.92	N/A
FA18:1 (6E)	1.17	N/A
FA18:1 (7E)	1.14	1.14
FA18:1 (8E)	1.1	N/A
FA18:1 (9E)	1.06	1.05
FA18:1 (10E)	1.02	N/A
FA18:1 (11E)	0.99	1
FA18:1 (12E)	0.97	N/A
FA18:1 (13E)	0.94	N/A
FA20:1 (7Z)	1.76	N/A
FA20:1 (8Z)	1.73	N/A
FA20:1 (9Z)	1.69	N/A
FA20:1 (10Z)	1.65	N/A
FA20:1 (11Z)	1.62	1.54
FA20:1 (12Z)	1.6	N/A
FA20:1 (13Z)	1.58	N/A
FA20:1 (14Z)	1.57	N/A
FA20:1 (10E)	1.71	N/A
FA20:1 (11E)	1.67	1.59
FA20:1 (12E)	1.65	N/A
FA20:1 (13E)	1.63	N/A
FA20:1 (14E)	1.62	N/A

## Sheet: Supplementary Table 3 
Supplementary table 3: FA C=C isomers profiling of gut bacteria cultured in MRS medium.
		EIC Area before epoxidation										Percentage
		FA16:0	FA17:0	FA18:0	FA19:0	FA20:0	FA16:1	FA17:1	FA18:1	FA19:1	FA20:1	FA16:0	FA17:0	FA18:0	FA19:0	FA20:0	FA16:1	FA17:1	FA18:1	FA19:1	FA20:1
ATCC 19433	Enterococcus faecalis	44461748	455081	45692619	76946	1535225	1096379	216792	253597001	4349265	1660005	12.5904	0.128867	12.9389	0.021789	0.434734	0.310465	0.0613896	71.8118	1.23159	0.470069
ATCC 25285	Bacteroides fragilis	45969130	304278	66872243	159467	1639465	381234	63925	168373653	141342	1371195	16.1139	0.106661	23.4412	0.0558992	0.574694	0.133637	0.0224081	59.0213	0.0495457	0.480656
ATCC 8483	Bacteroides ovatus	83263078	732579	42857813	103683	1930610	1373716	230770	336096840	314536	3296777	17.708	0.155801	9.1148	0.0220508	0.410593	0.292155	0.0490791	71.4795	0.066894	0.701143
ATCC 4356	Lactobacillus acidophilus	222713064	3405199	111299058	283762	4278978	3651293	1234837	1113150655	224114841	19348296	13.074	0.199897	6.53363	0.0166578	0.25119	0.214343	0.0724891	65.3457	13.1563	1.13581
ATCC 15707	Bifidobacterium longum	188777640	1912992	196844561	305106	8588229	9308950	1255048	780748989	302354986	16450486	12.5305	0.126979	13.0659	0.020252	0.57006	0.6179	0.0833063	51.8237	20.0694	1.09193
	MRS medium	3498592	194778	11052741	58565	290921	N/A	N/A	590322	4595	2982	22.2933	1.24114	70.4288	0.37318	1.85377	N/A	N/A	3.76157	0.0292796	0.0190015
		Percentage
	FA16:1 C=C isomers	6Z	7Z	8Z	9Z	10Z	11Z	12Z	13Z	6E	7E	8E	9E	10E	11E	12E	13E
ATCC 19433	Enterococcus faecalis	N/A	2.87	1.87	48.38	N/A	1.86	0.14	0.21	N/A	0.45	4.05	12.58	18.26	3.93	2.49	2.91
ATCC 25285	Bacteroides fragilis	N/A	1.65	N/A	78.33	N/A	6.81	0	0.62	N/A	N/A	N/A	8.77	1.51	0.85	0.3	1.15
ATCC 8483	Bacteroides ovatus	1.2	1.37	0.71	62.12	0.48	6.23	0.32	1.37	1.21	0.79	2.21	12.02	3.44	2.39	1.9	2.24
ATCC 4356	Lactobacillus acidophilus	1.64	2.16	0.55	64.45	0.3	4.9	0.12	0.34	0.59	0.4	0.81	17.87	4.36	0.7	0.38	0.43
ATCC 15707	Bifidobacterium longum	0.82	17.1	0.88	46.76	0.37	3.84	0.35	5.48	1.12	1.83	5.21	7.07	3.44	2.7	1.76	1.27
NCIMB 8809	Bifidobacterium longum	0.69	12.83	0.38	61.09	0.26	4.39	0.2	3.64	1.01	1.38	3.36	6.17	1.83	1.43	0.95	0.37
	MRS medium	N/A	N/A	N/A	N/A	N/A	N/A	N/A	N/A	N/A	N/A	N/A	N/A	N/A	N/A	N/A	N/A
		Percentage
	FA17:1 C=C isomers	7Z	8Z	9Z	10Z	11Z	12Z	7E	8E	9E	10E	11E	12E
ATCC 19433	Enterococcus faecalis	44.96	20.6	0.98	3.07	N/A	N/A	N/A	0.5	28.51	1.39	N/A	N/A
ATCC 25285	Bacteroides fragilis	N/A	N/A	N/A	N/A	N/A	N/A	N/A	N/A	N/A	N/A	N/A	N/A
ATCC 8483	Bacteroides ovatus	43.96	25.55	24.76	0.78	4.64	N/A	N/A	N/A	N/A	0.31	N/A	N/A
ATCC 4356	Lactobacillus acidophilus	N/A	28.88	44.62	2.2	3.12	N/A	N/A	3.4	10.57	5.89	1.32	N/A
ATCC 15707	Bifidobacterium longum	23.03	50.46	11.85	1.45	0.75	0.06	N/A	4.76	6.67	0.68	0.25	0.06
NCIMB 8809	Bifidobacterium longum	15.61	70.05	9.74	0.62	0.36	N/A	N/A	0.67	2.56	0.27	0.13	N/A
	MRS medium	N/A	N/A	N/A	N/A	N/A	N/A	N/A	N/A	N/A	N/A	N/A	N/A
		Percentage
	FA18:1 C=C isomers	6Z	7Z	8Z	9Z	10Z	11Z	12Z	13Z	14Z	6E	7E	8E	9E	10E	11E	12E	13E	14E
ATCC 19433	Enterococcus faecalis	N/A	N/A	0.06	21.63	N/A	0.89	N/A	0.02	N/A	N/A	N/A	0.4	1	75.83	0.11	0.03	0.02	N/A
ATCC 25285	Bacteroides fragilis	N/A	N/A	0.07	97.15	0.31	0.82	0.01	0.02	N/A	N/A	0.01	0.33	0.63	0.62	0.02	0.02	0	N/A
ATCC 8483	Bacteroides ovatus	N/A	N/A	0.06	95.6	0.11	1.1	0.05	0.04	N/A	N/A	0.01	0.51	1.13	1.24	0.08	0.02	0.02	0.01
ATCC 4356	Lactobacillus acidophilus	N/A	N/A	0.1	58.95	0.17	0.83	0.01	0.04	N/A	N/A	0.02	0.47	1.55	37.73	0.08	0.05	0.01	N/A
ATCC 15707	Bifidobacterium longum	N/A	0.01	0.12	81.54	0.11	1.23	0.01	0.05	N/A	N/A	0.05	0.89	2.18	13.59	0.15	0.05	0.02	0.01
NCIMB 8809	Bifidobacterium longum	N/A	N/A	0.13	89.28	0.06	0.71	0.01	0.02	N/A	N/A	0.05	0.39	1.47	7.72	0.11	0.02	0.02	N/A
	MRS medium	N/A	N/A	0.7	87.2	N/A	1.2	N/A	N/A	N/A	N/A	N/A	1	5.2	2.7	1.2	0.8	N/A	N/A
		Percentage
	FA19:1 C=C isomers	6Z	7Z	8Z	9Z	10Z	11Z	12Z	6E	7E	8E	9E	10E	11E	12E
ATCC 19433	Enterococcus faecalis	N/A	N/A	N/A	N/A	N/A	N/A	N/A	N/A	N/A	N/A	N/A	N/A	N/A	N/A
ATCC 25285	Bacteroides fragilis	N/A	N/A	N/A	66.3	4.99	27.12	N/A	N/A	N/A	N/A	1.59	N/A	N/A	N/A
ATCC 8483	Bacteroides ovatus	N/A	N/A	N/A	64.35	5.92	22.75	N/A	N/A	N/A	N/A	N/A	6.99	N/A	N/A
ATCC 4356	Lactobacillus acidophilus	N/A	N/A	N/A	68.97	2.21	15.7	N/A	N/A	N/A	N/A	N/A	12.7	0.42	N/A
ATCC 15707	Bifidobacterium longum	N/A	N/A	5.33	20.49	7.13	41.25	N/A	N/A	5.84	4.11	N/A	1.29	14.56	N/A
NCIMB 8809	Bifidobacterium longum	N/A	N/A	N/A	38.96	46.03	5.18	0.25	N/A	N/A	4.14	1.9	1.17	2.34	0.04
	MRS medium	N/A	N/A	N/A	N/A	N/A	N/A	N/A	N/A	N/A	N/A	N/A	N/A	N/A	N/A
		Percentage
	FA20:1 C=C isomers	9Z	10Z	11Z	12Z	13Z	14Z	15Z	9E	10E	11E	12E	13E	14E	15E
ATCC 19433	Enterococcus faecalis	4.63	N/A	89.29	N/A	2.15	N/A	N/A	N/A	2.01	N/A	1.75	0.15	N/A	N/A
ATCC 25285	Bacteroides fragilis	6.13	0.41	91.67	N/A	0.75	N/A	N/A	N/A	0.56	N/A	0.48	N/A	N/A	N/A
ATCC 8483	Bacteroides ovatus	6.16	0.31	89.3	0.05	1.47	N/A	N/A	0.08	1.09	0.69	0.73	0.13	N/A	N/A
ATCC 4356	Lactobacillus acidophilus	5.6	0.27	91.21	0.03	0.8	N/A	N/A	0.09	0.55	0.83	0.46	0.16	N/A	N/A
ATCC 15707	Bifidobacterium longum	6.17	0.29	88.76	0.05	0.86	0.01	N/A	0.21	0.96	1.63	0.86	0.15	0.05	N/A
NCIMB 8809	Bifidobacterium longum	6.65	0.25	86.86	0	0.95	N/A	0.16	0.29	1.03	2.34	1.24	0.23	N/A	0.01
	MRS medium	N/A	N/A	N/A	N/A	N/A	N/A	N/A	N/A	N/A	N/A	N/A	N/A	N/A	N/A

## Sheet: Supplementary Table 4
Supplementary table 4: FA C=C isomers profiling of gut bacteria culutred in TSA medium.
		EIC area before epoxidation										Percentage
		FA16:0	FA17:0	FA18:0	FA19:0	FA20:0	FA16:1	FA17:1	FA18:1	FA19:1	FA20:1	FA16:0	FA17:0	FA18:0	FA19:0	FA20:0	FA16:1	FA17:1	FA18:1	FA19:1	FA20:1
DSM 20082	Bifidobacterium bifidum	37621252	2944213	98850710	1284047	1909301	594290	170516	16843905	1024044	492631	23.2611	1.82039	61.119	0.793921	1.18051	0.367447	0.105429	10.4145	0.633162	0.304592
DSM 20213	Bifidobacterium breve	46560672	4243028	110146216	1531518	2190086	648709	411584	20526497	805636	721742	24.7946	2.25951	58.6553	0.815567	1.16627	0.345452	0.219178	10.9308	0.429019	0.384343
NCIMB 8807	Bifidobacterium breve	53629638	4620528	143911258	1776477	2854325	685946	338748	18685814	606218	782974	23.5329	2.02751	63.1489	0.779526	1.25249	0.300996	0.148644	8.19942	0.266011	0.343573
DSM 20091	Bifidobacterium breve	48030132	3702749	110972589	1280757	2292617	618397	419126	18945267	566777	626737	25.6222	1.97527	59.1995	0.683234	1.22302	0.329891	0.223587	10.1066	0.302353	0.33434
DSM 20090	Bifidobacterium longum	35318156	2179682	88512524	759373	1764695	274696	108270	10924235	662164	286358	25.0857	1.54818	62.8684	0.539365	1.25342	0.19511	0.0769017	7.75923	0.47032	0.203393
ATCC 15704	Bifidobacterium adolescentis	66305067	5321057	167830907	2242689	3562373	737066	355330	23114914	387600	837778	24.4944	1.9657	62.0001	0.828494	1.31601	0.272287	0.131266	8.53911	0.143187	0.309492
DSM 20104	Bifidobacterium animalis	35002451	2874228	91849268	859943	1671043	553558	169238	15492923	1347518	413947	23.2986	1.91317	61.1374	0.572402	1.11229	0.368464	0.11265	10.3125	0.896945	0.275535
DSM 2151	Bacteroides fragilis	8020665	783245	15237668	167363	278626	134286	51024	1901950	61332	33799	30.0738	2.93681	57.1342	0.627534	1.04472	0.50351	0.191316	7.13143	0.229967	0.126731
DSM 1896	Bacteroides ovatus	7473684	664655	13968714	173139	243586	199908	67841	3365979	87924	32338	28.4411	2.52934	53.1579	0.65888	0.926966	0.76075	0.258169	12.8092	0.334595	0.123062
DSM 2255	Bacteroides thetaiotaomicron	6222277	529869	13304847	133956	266343	191848	54628	2486926	59086	34595	26.723	2.27564	57.1407	0.575304	1.14387	0.823935	0.234612	10.6807	0.253758	0.148576
DSM 1447	Bacteroides vulgatus	19305883	3259402	29780899	473549	456256	640150	188725	9111017	202902	198004	30.3472	5.12349	46.813	0.744377	0.717194	1.00626	0.296659	14.3217	0.318944	0.311245
DSM 21941	Bacteroides sartorii	11016333	9658755	19741551	295873	312211	225750	116034	6204407	163878	104784	23.0277	20.1899	41.2661	0.618469	0.652621	0.47189	0.242548	12.9692	0.342557	0.219032
DSM 18228	Bacteroides coprophilus	7437682	1304837	15993105	204514	282209	95125	44571	1953228	72124	69609	27.0885	4.75229	58.2478	0.744852	1.02782	0.346451	0.16233	7.11377	0.26268	0.25352
	TSA medium	3063682	181712	7838041	59493	220087	18568	15557	419422	16612	13846	25.8604	1.53382	66.1604	0.502177	1.85774	0.156731	0.131316	3.54032	0.140221	0.116873
		Percentage
	FA16:1 C=C isomers	6Z	7Z	8Z	9Z	10Z	11Z	12Z	13Z	6E	7E	8E	9E	10E	11E	12E	13E
DSM 20082	Bifidobacterium bifidum	6.72	34.35	2.36	31.66	1.07	1.71	N/A	N/A	N/A	N/A	2.11	14.4	2.18	3.44	N/A	N/A
DSM 20213	Bifidobacterium breve	5.46	20.72	5.4	34.52	1.45	1.47	1.06	1.53	0.55	N/A	3.22	12.38	2.7	3.19	4.51	1.87
NCIMB 8807	Bifidobacterium breve	3.71	28.85	5.48	26.01	0.93	1.11	0.91	0.74	4.04	N/A	4.96	12.82	2.33	2.83	3.74	1.55
DSM 20091	Bifidobacterium breve	6.94	14.35	6.88	30.57	1.01	1.21	0.81	1	N/A	0.94	3.5	12.14	2.12	2.91	13.93	1.69
DSM 20090	Bifidobacterium longum	8.41	9	1.78	35.38	1.11	1.24	1.12	0.86	1.28	1.06	2.81	18.7	3.23	4.74	6.04	3.24
ATCC 15704	Bifidobacterium adolescentis	4.28	33.76	4.3	22.69	1	1.25	0.57	1.29	0.63	N/A	5.45	13.66	2.35	2.93	4.21	1.64
DSM 20104	Bifidobacterium animalis	11.37	19.42	2.31	27.51	0.93	1.11	1.39	0.93	0.52	N/A	3.62	17.38	2.27	3.78	5.26	2.2
DSM 2151	Bacteroides fragilis	4.84	3.68	1.03	69.5	N/A	4.15	N/A	N/A	N/A	N/A	4.72	10.17	1.91	N/A	N/A	N/A
DSM 1896	Bacteroides ovatus	2.64	5.24	N/A	58.05	N/A	10.3	0.41	N/A	N/A	N/A	7.29	13.25	N/A	1.49	1.32	N/A
DSM 2255	Bacteroides thetaiotaomicron	9.5	3.97	1.01	70.3	N/A	2.41	N/A	N/A	N/A	N/A	4.78	7.04	N/A	0.99	N/A	N/A
DSM 1447	Bacteroides vulgatus	2.87	4.73	0.45	66.51	0.77	2.49	0.57	N/A	0.51	0.38	6.89	9.77	1.42	1.5	1.15	N/A
DSM 21941	Bacteroides sartorii	43.72	3.85	5.11	23.82	N/A	2.47	0.49	N/A	N/A	0.66	3.41	12.45	1.32	1.47	1.24	N/A
DSM 18228	Bacteroides coprophilus	2.92	5.64	0.3	63.66	0.52	2.46	0.36	N/A	0.86	N/A	7.52	11.07	1.43	2.15	1.12	N/A
	TSA medium	N/A	N/A	N/A	N/A	N/A	N/A	N/A	N/A	N/A	N/A	N/A	N/A	N/A	N/A	N/A	N/A
		Percentage
	FA17:1 C=C isomers	6Z	7Z	8Z	9Z	10Z	11Z	12Z	13Z	14Z	6E	7E	8E	9E	10E	11E	12E	13E	14E
DSM 20082	Bifidobacterium bifidum	N/A	0.16	88.58	2.11	3.43	0.48	0.1	N/A	N/A	N/A	0.14	N/A	1.59	2.4	0.25	0.28	0.23	0.25
DSM 20213	Bifidobacterium breve	N/A	0.03	88.83	1.29	3.37	1.06	0.08	0.03	N/A	N/A	0.02	N/A	1.23	2.95	0.23	0.28	0.38	0.21
NCIMB 8807	Bifidobacterium breve	N/A	0.01	82.11	0.9	3.6	0.82	0.09	0.03	N/A	N/A	0.09	N/A	4.14	3.71	0.43	3.07	0.54	0.46
DSM 20091	Bifidobacterium breve	0.13	0.09	89.64	0.49	2.56	0.95	0.1	0.06	N/A	N/A	0.08	N/A	1.11	3.34	0.28	0.34	0.52	0.32
DSM 20090	Bifidobacterium longum	N/A	0.68	47.31	13.01	10.54	1.49	0.34	0.15	N/A	N/A	5.42	3.15	6.7	4.38	2.1	2.43	0.97	1.31
ATCC 15704	Bifidobacterium adolescentis	N/A	0.01	84.94	0.62	2.01	0.69	0.08	0.06	N/A	N/A	0.03	N/A	4.32	3.2	2.66	0.3	0.63	0.44
DSM 20104	Bifidobacterium animalis	4.62	1.49	41	16.31	9.58	1.9	0.33	N/A	N/A	N/A	0.92	2.84	7.36	7.15	1.94	2.29	1.19	1.1
DSM 2151	Bacteroides fragilis	N/A	N/A	N/A	N/A	N/A	N/A	N/A	N/A	N/A	N/A	N/A	N/A	N/A	N/A	N/A	N/A	N/A	N/A
DSM 1896	Bacteroides ovatus	N/A	N/A	N/A	N/A	N/A	N/A	N/A	N/A	N/A	N/A	N/A	N/A	N/A	N/A	N/A	N/A	N/A	N/A
DSM 2255	Bacteroides thetaiotaomicron	N/A	N/A	N/A	N/A	N/A	N/A	N/A	N/A	N/A	N/A	N/A	N/A	N/A	N/A	N/A	N/A	N/A	N/A
DSM 1447	Bacteroides vulgatus	N/A	0.87	9.41	80.2	N/A	3.29	N/A	N/A	N/A	N/A	N/A	N/A	6.23	N/A	N/A	N/A	N/A	N/A
DSM 21941	Bacteroides sartorii	N/A	N/A	N/A	N/A	N/A	N/A	N/A	N/A	N/A	N/A	N/A	N/A	N/A	N/A	N/A	N/A	N/A	N/A
DSM 18228	Bacteroides coprophilus	N/A	2.91	4.1	68.1	12.76	2.98	6.65	N/A	N/A	N/A	N/A	N/A	2.51	N/A	N/A	N/A	N/A	N/A
	TSA medium	N/A	N/A	N/A	N/A	N/A	N/A	N/A	N/A	N/A	N/A	N/A	N/A	N/A	N/A	N/A	N/A	N/A	N/A
		Percentage
	FA18:1 C=C isomers	6Z	7Z	8Z	9Z	10Z	11Z	12Z	13Z	14Z	15Z	6E	7E	8E	9E	10E	11E	12E	13E	14E	15E
DSM 20082	Bifidobacterium bifidum	0.17	N/A	0.47	43.36	N/A	5.18	4.38	0.41	0.11	N/A	0.1	0.08	0.5	2.47	14.39	17.16	3.32	3.06	4.83	N/A
DSM 20213	Bifidobacterium breve	0.23	N/A	1.29	32.31	N/A	3.53	5.03	0.51	N/A	0.63	0.04	0.1	0.52	2.88	20.17	19.96	3.71	3.23	4.38	1.49
NCIMB 8807	Bifidobacterium breve	0.17	N/A	0.6	32.78	0.26	2.98	5.96	1.01	0.72	1.4	0.09	0.09	0.45	3.16	5.23	24.94	5.26	4.86	6.41	3.64
DSM 20091	Bifidobacterium breve	0.19	0.09	1.1	41.29	0.44	4.21	3.82	0.62	0.45	1.01	0.09	0.09	0.57	4.09	10.73	17.27	3.8	3.28	4.37	2.47
DSM 20090	Bifidobacterium longum	0.13	0.05	1.1	36.02	0.51	5.28	3.57	0.57	0.45	0.62	0.08	0.11	0.53	3.62	15.49	18.41	4.21	3.37	3.83	2.06
ATCC 15704	Bifidobacterium adolescentis	0.14	0.01	0.98	38.91	0.37	3.66	3.55	0.67	0.44	0.88	0.1	0.11	0.64	3.82	25.44	3.93	4.78	4.43	4.99	2.16
DSM 20104	Bifidobacterium animalis	0.16	0.04	1.47	29.37	0.32	4.54	3.05	0.43	0.37	0.51	0.05	0.09	0.41	2.72	14.15	31.39	3.26	2.87	2.96	1.86
DSM 2151	Bacteroides fragilis	N/A	N/A	1.26	62.26	N/A	6.56	1.33	0.29	N/A	N/A	N/A	N/A	0.72	4.17	14.4	5.84	1.17	1.17	0.83	N/A
DSM 1896	Bacteroides ovatus	N/A	N/A	0.42	62.17	N/A	7.64	1.16	0.28	N/A	N/A	N/A	N/A	0.34	3.68	16.12	5.3	0.97	1.24	0.69	N/A
DSM 2255	Bacteroides thetaiotaomicron	N/A	N/A	2.54	61.58	N/A	6.72	0.99	0.26	N/A	N/A	N/A	N/A	0.57	4.55	15.83	4.05	1.24	1.03	0.65	N/A
DSM 1447	Bacteroides vulgatus	0.15	0.02	0.8	50.05	N/A	7.77	1.29	0.43	0.2	0.2	0.12	0.05	0.5	3.35	22.67	7.77	1.58	1.79	1.04	0.24
DSM 21941	Bacteroides sartorii	N/A	N/A	9.45	39.41	N/A	6.51	1.02	0.46	N/A	0.6	N/A	N/A	1.03	5.37	21.59	9.06	2.05	1.97	0.95	0.52
DSM 18228	Bacteroides coprophilus	N/A	0.02	1.01	57.84	N/A	7.45	1.31	0.32	0.06	0.39	N/A	0.04	0.48	2.94	18.73	5.79	1.2	1.27	0.76	0.39
	TSA medium	N/A	N/A	10.5187	67.3587	N/A	2.65887	N/A	N/A	N/A	N/A	N/A	N/A	3.16343	6.30972	4.64284	5.34773	N/A	N/A	N/A	N/A
		Percentage
	FA19:1 C=C isomers	7Z	8Z	9Z	10Z	11Z	12Z	13Z	14Z	7E	8E	9E	10E	11E	12E	13E	14E
DSM 20082	Bifidobacterium bifidum	1.35	4.21	16.96	10.36	55.97	1.22	1.43	N/A	N/A	N/A	2.15	2.44	N/A	1.52	2.4	N/A
DSM 20213	Bifidobacterium breve	1.03	4.86	18.76	13.91	50.18	1.18	1.38	N/A	N/A	N/A	2.23	3.83	N/A	1.01	1.64	N/A
NCIMB 8807	Bifidobacterium breve	1.56	4.28	18.87	11.62	49.13	1.03	1.5	0.39	N/A	N/A	2.82	2.81	1.84	1.52	2.09	0.54
DSM 20091	Bifidobacterium breve	1.42	5.74	18.96	15.18	51.74	1.22	0.88	N/A	N/A	N/A	1.54	2.29	N/A	1.02	N/A	N/A
DSM 20090	Bifidobacterium longum	0.87	3.78	17.8	15.8	57	1.05	N/A	N/A	N/A	N/A	N/A	2.65	N/A	1.04	N/A	N/A
ATCC 15704	Bifidobacterium adolescentis	1.56	4.22	19.47	16.07	42.57	1.27	1.7	0.82	N/A	N/A	2.78	5.17	N/A	1.81	1.31	1.26
DSM 20104	Bifidobacterium animalis	0.84	6.07	15.79	15.29	50.12	1.01	1.04	0.57	N/A	0.25	1.49	3.7	N/A	1.18	2.02	0.64
DSM 2151	Bacteroides fragilis	N/A	N/A	N/A	N/A	N/A	N/A	N/A	N/A	N/A	N/A	N/A	N/A	N/A	N/A	N/A	N/A
DSM 1896	Bacteroides ovatus	N/A	N/A	N/A	N/A	N/A	N/A	N/A	N/A	N/A	N/A	N/A	N/A	N/A	N/A	N/A	N/A
DSM 2255	Bacteroides thetaiotaomicron	N/A	N/A	N/A	N/A	N/A	N/A	N/A	N/A	N/A	N/A	N/A	N/A	N/A	N/A	N/A	N/A
DSM 1447	Bacteroides vulgatus	N/A	11.01	11.56	7.15	66.37	N/A	N/A	N/A	N/A	N/A	N/A	N/A	3.91	N/A	N/A	N/A
DSM 21941	Bacteroides sartorii	N/A	N/A	N/A	N/A	N/A	N/A	N/A	N/A	N/A	N/A	N/A	N/A	N/A	N/A	N/A	N/A
DSM 18228	Bacteroides coprophilus	N/A	N/A	N/A	N/A	N/A	N/A	N/A	N/A	N/A	N/A	N/A	N/A	N/A	N/A	N/A	N/A
	TSA medium	N/A	N/A	N/A	N/A	N/A	N/A	N/A	N/A	N/A	N/A	N/A	N/A	N/A	N/A	N/A	N/A
		Percentage
	FA20:1 C=C isomers	7Z	8Z	9Z	10Z	11Z	12Z	13Z	14Z	15Z	16Z	17Z	7E	8E	9E	10E	11E	12E	13E	14E	15E	16E	17E
DSM 20082	Bifidobacterium bifidum	N/A	N/A	1.88	1.66	62.07	N/A	22.54	2.91	2.23	0.69	N/A	N/A	N/A	0.29	N/A	N/A	N/A	2.97	1.24	N/A	1.52	N/A
DSM 20213	Bifidobacterium breve	1.1	0.65	0.97	8.48	66.48	0.48	13.21	1.56	1.1	0	N/A	N/A	N/A	N/A	N/A	N/A	0.86	3.52	0.83	0.75	1.11	N/A
NCIMB 8807	Bifidobacterium breve	1.03	0.56	1.55	0.98	60.45	0.42	18.47	2.18	1.98	0.94	1.04	N/A	N/A	N/A	N/A	N/A	1.28	4.32	0.96	0.82	1.66	1.35
DSM 20091	Bifidobacterium breve	1.17	0.7	1.69	1.96	62.32	0.65	17.33	2.34	1.9	0.64	1.16	N/A	N/A	N/A	N/A	N/A	1.18	3.59	0.44	0.65	1.19	1.07
DSM 20090	Bifidobacterium longum	0.74	0.55	1.41	2	56.73	0.73	16.03	3.06	2.79	0.72	1.25	N/A	N/A	N/A	N/A	N/A	1.19	4.1	1.44	4.75	1.07	1.42
ATCC 15704	Bifidobacterium adolescentis	1	0.38	1.59	1.18	58.61	0.36	16.65	2.82	2.39	1.04	1.37	N/A	N/A	N/A	N/A	N/A	1.54	4.96	1.45	0.98	2.11	1.57
DSM 20104	Bifidobacterium animalis	1.12	1.08	1.75	3.78	62.51	1.31	13.58	2.35	1.34	0.67	0.96	N/A	N/A	N/A	N/A	N/A	1.04	3.74	1.05	0.87	1.52	1.32
DSM 2151	Bacteroides fragilis	N/A	N/A	N/A	N/A	N/A	N/A	N/A	N/A	N/A	N/A	N/A	N/A	N/A	N/A	N/A	N/A	N/A	N/A	N/A	N/A	N/A	N/A
DSM 1896	Bacteroides ovatus	N/A	N/A	N/A	N/A	N/A	N/A	N/A	N/A	N/A	N/A	N/A	N/A	N/A	N/A	N/A	N/A	N/A	N/A	N/A	N/A	N/A	N/A
DSM 2255	Bacteroides thetaiotaomicron	N/A	N/A	N/A	N/A	N/A	N/A	N/A	N/A	N/A	N/A	N/A	N/A	N/A	N/A	N/A	N/A	N/A	N/A	N/A	N/A	N/A	N/A
DSM 1447	Bacteroides vulgatus	N/A	0.59	1.38	1.33	48.47	N/A	17.98	12.97	N/A	N/A	N/A	N/A	N/A	N/A	N/A	2.34	12.41	N/A	2.53	N/A	N/A	N/A
DSM 21941	Bacteroides sartorii	N/A	N/A	2.6	15.94	34.55	5.69	16.49	18.2	N/A	N/A	N/A	N/A	N/A	N/A	N/A	N/A	6.53	N/A	N/A	N/A	N/A	N/A
DSM 18228	Bacteroides coprophilus	N/A	N/A	2.92	N/A	55.62	N/A	17.73	8.66	N/A	N/A	N/A	N/A	N/A	N/A	N/A	N/A	11.79	N/A	3.28	N/A	N/A	N/A
	TSA medium	N/A	N/A	N/A	N/A	N/A	N/A	N/A	N/A	N/A	N/A	N/A	N/A	N/A	N/A	N/A	N/A	N/A	N/A	N/A	N/A	N/A	N/A

## Sheet: Supplement Table 5
Supplementary table 5: Epoxidation ion lists
Lipid species	Molecular ion	MS/MS precursor ion	MS/MS/MS precursor ion		Monounsaturated fatty acyl chain
FA 16:1	[M+O-H]-	269.21			C=C position	Diagnostic ions
FA 17:1	[M+O-H]-	283.23			Δ6	129.056	113	183.175
FA 18:1	[M+O-H]-	297.24			Δ7	143.071	127.076
FA 19:1	[M+O-H]-	311.26			Δ8	157.087	141.092
FA 20:1	[M+O-H]-	325.27			Δ9	171.103	155.108
FA 18:2	[M+O-H]-, [M+2O-H]-	295.23, 311.22			Δ10	185.118	169.123
PG 18:1/18:1	[M+O-H]-	789.52	297.24		Δ11	199.134	183.139
PC 18:1/18:1	[M+O+CH3COO]-	844.61	297.24		Δ12	213.15	197.155
PE 18:1/18:1	[M+O-H]-	758.53	297.24		Δ13	227.165	211.17
PA(20:1/14:0)-H	[M+O-H]-	689.476	325.273		Δ14	241.181	225.186
PA(14:0/22:1)-H_2	[M+O-H]-	717.508	353.305		Δ15	255.197	239.202
PA(16:0/20:1)-H_2	[M+O-H]-	717.508	325.273		Δ16	269.212	253.217
PG(16:0/15:1)-H_2	[M+O-H]-	721.466	255.195		Δ17	283.228	267.233
PG(16:1/15:0)-H	[M+O-H]-	721.466	269.211		Polyunsaturated fatty acyl chain (FA18:2)	Dignostic ions
PG(16:0/16:1)-H_2	[M+O-H]-	735.482	269.211		FA18:2 (Δ9, Δ12)	171.103	195.139
PG(15:0/18:1)-H_2	[M+O-H]-	749.497	297.242		FA18:2 (Δ9, Δ11)	171.103	181.123
PG(16:1/17:0)-H	[M+O-H]-	749.497	269.211		FA18:2 (Δ10, Δ12)	185.118	195.139
PG(20:1/13:0)-H	[M+O-H]-	749.497	325.273
PA(20:1/18:1)-H	[M+O-H]-	759.518	325.273
PA(20:1/18:1)-H_2	[M+O-H]-	759.518	297.242
PG(16:0/18:1)-H_2	[M+O-H]-	763.513	297.242
PG(18:0/16:1)-H_2	[M+O-H]-	763.513	269.211
PG(16:0/19:1)-H_2	[M+O-H]-	777.529	311.258
PG(16:1/19:0)-H	[M+O-H]-	777.529	269.211
PA(18:1/22:1)-H	[M+O-H]-	787.549	297.242
PA(18:1/22:1)-H_2	[M+O-H]-	787.549	353.305
PG(16:1/19:1)-H	[M+O-H]-	791.508	269.211
PG(16:1/19:1)-H_2	[M+O-H]-	791.508	311.258
PA(19:1/22:1)-H	[M+O-H]-	801.565	311.258
PA(19:1/22:1)-H_2	[M+O-H]-	801.565	353.305
PG(18:1/18:1)-H	[M+O-H]-	805.524	297.242
PG(18:1/18:1)-H_2	[M+O-H]-	805.524	297.242
PG(18:1/19:1)-H	[M+O-H]-	819.539	297.242
PG(18:1/19:1)-H_2	[M+O-H]-	819.539	311.258
PG(14:0/24:1)-H_2	[M+O-H]-	819.576	381.336
PA(18:1/24:2)-H	[M+O-H]-	829.56	297.242
PG(19:1/19:1)-H	[M+O-H]-	833.555	311.258
PG(20:1/18:1)-H	[M+O-H]-	833.555	325.273
PG(20:1/18:1)-H_2	[M+O-H]-	833.555	297.242
PG(18:1/21:1)-H	[M+O-H]-	847.571	297.242
PG(18:1/21:1)-H_2	[M+O-H]-	847.571	339.289
PG(16:0/24:1)-H_2	[M+O-H]-	847.607	381.336
PG(16:1/24:1)-H	[M+O-H]-	861.586	269.211
PG(16:1/24:1)-H_2	[M+O-H]-	861.586	381.336
PG(18:1/24:1)-H	[M+O-H]-	889.618	297.242
PG(18:1/24:1)-H_2	[M+O-H]-	889.618	381.336
For GPLs, the suffix “_2” indicated that the secondary FA chain is targeted, otherwise the first FA chain was targeted. For example, for “PG(20:1/18:1)-H”, the FA20:1 chain was targeted for MS3; for “PG(20:1/18:1)-H_2”, the FA 18:1 chain was targeted.

## Sheet: Supplement Table 6
Supplementary table 6: Germ-free mice and SPF mice data
	SPF_1	SPF_2	SPF_3	SPF_4	SPF_5	GF_1	GF_2	GF_3	GF_4	GF_5
Body weight (g)	21.22	20.79	21.95	19.1	21.12	22.69	21.09	20.94	22.46	19.95
Dose of isotope tracer (μL)	157	154	162	141	156	168	156	155	166	148
Quantification of 13C5_FA18:1 10E
IS (D17-FA18:1 9Z)
Diagnostic ions (D17-Δ9)	SPF_0hr_1	SPF_0hr_2	SPF_0hr_3	SPF_0hr_4	SPF_0hr_5	GF_0hr_1	GF_0hr_2	GF_0hr_3	GF_0hr_4	GF_0hr_5
m/z = 155	397810	374120	325052	317292	314894	238105	304012	307023	266922	357884
m/z = 171	617452	592718	514112	520394	512334	391794	500019	449926	433554	576361
m/z = 172	398481	379237	357444	322726	322480	250768	318800	332729	280828	381892
total	1413743	1346075	1196608	1160412	1149708	880667	1122831	1089678	981304	1316137
13C5-FA18:1 10E
Diagnostic ions (13C5-Δ10)	SPF_0hr_1	SPF_0hr_2	SPF_0hr_3	SPF_0hr_4	SPF_0hr_5	GF_0hr_1	GF_0hr_2	GF_0hr_3	GF_0hr_4	GF_0hr_5
m/z = 174	ND	ND	ND	ND	ND	ND	ND	ND	ND	ND
m/z = 190	ND	ND	ND	ND	ND	ND	ND	ND	ND	ND
total	ND	ND	ND	ND	ND	ND	ND	ND	ND	ND
/IS	#VALUE!	#VALUE!	#VALUE!	#VALUE!	#VALUE!	#VALUE!	#VALUE!	#VALUE!	#VALUE!	#VALUE!
IS (D17-FA18:1 9Z)
Diagnostic ions (D17-Δ9)	SPF_6hr_1	SPF_6hr_2	SPF_6hr_3	SPF_6hr_4	SPF_6hr_5	GF_6hr_1	GF_6hr_2	GF_6hr_3	GF_6hr_4	GF_6hr_5
m/z = 155	189640	365775	193535	202746	227213	314555	382490	397342	498434	336672
m/z = 171	273898	533076	279563	334820	354537	469672	620431	628484	804510	548451
m/z = 172	177226	336181	181789	221116	234242	310390	421494	408733	560783	338644
total	640764	1235032	654887	758682	815992	1094617	1424415	1434559	1863727	1223767
13C5-FA18:1 10E
Diagnostic ions (13C5-Δ10)	SPF_1	SPF_2	SPF_3	SPF_4	SPF_5	GF_1	GF_2	GF_3	GF_4	GF_5
m/z = 174	1822	52.83	2886	2442	2326	17.59	151	167	138	87.16
m/z = 190	16005	388	14795	18275	26188	0	72.81	42.64	0	64.57
total	17827	440.83	17681	20717	28514	17.59	223.81	209.64	138	151.73
/IS	0.0278215	0.000356938	0.0269986	0.0273066	0.034944	1.60695e-05	0.000157124	0.000146136	7.40452e-05	0.000123986
Quantification of FA18:1 10E
FA 18:1 10E
Diagnostic ions (Δ10)	SPF_0hr_1	SPF_0hr_2	SPF_0hr_3	SPF_0hr_4	SPF_0hr_5	GF_0hr_1	GF_0hr_2	GF_0hr_3	GF_0hr_4	GF_0hr_5
m/z = 169	550794	261712	560527	280927	232107	7281	19759	4493	2223	20553
m/z = 185	2071270	2408559	1711760	2243059	1640645	63992	44736	20358	34794	69153
total	2622064	2670271	2272287	2523986	1872752	71273	64495	24851	37017	89706
/IS	1.8547	1.98375	1.89894	2.17508	1.62889	0.0809307	0.0574396	0.0228058	0.0377223	0.0681586
