# Supplementary material for: Mapping Lipid C=C Isomer Profiles of Human Gut Bacteria through a Novel Structural Lipidomics Workflow Assisted by Chemical Epoxidation
Source: Anal Chem. 2024 Oct 22;96(44):17526–36. doi: 10.1021/acs.analchem.4c02697 (PMC11541895; doi:10.1021/acs.analchem.4c02697)
Supplement: Supplementary file 2 — ac4c02697_si_002.zip [file ac4c02697_si_002.zip]

Archive with 6 entries (6 files):
- AppInstaller_EpoxyFInder.exe
- EpoxyFinder User Manual.pdf
- EpoxyFinder.exe
- EpoxyFinder.m
- Lipid List for Demo.xlsx
- Lipid List for Demo_CID_List.xlsx
