# Supplementary material for: Mapping Lipid C=C Isomer Profiles of Human Gut Bacteria through a Novel Structural Lipidomics Workflow Assisted by Chemical Epoxidation
Source: Anal Chem. 2024 Oct 22;96(44):17526–36. doi: 10.1021/acs.analchem.4c02697 (PMC11541895; doi:10.1021/acs.analchem.4c02697)
Supplement: Supplementary file 2 — ac4c02697_si_002.zip [file ac4c02697_si_002.zip › EpoxyFinder.m]

clc
clear

%% Read Files & Parameters
Data=dataset('xlsfile','20180828_3T3.xlsx');
Export_filename=['Test.xlsx'];
Mono=1; Poly=0;
CID1_FA=40;
CID1_PL=55;
CID2_PL=40;
Area_Criteria_FA=2e7; 
Area_Criteria_PL=2e7;

%%
C=12;   O=15.9949;  H=1.0078;   %Atomic weight
Structure=zeros(1,4);
% (# of carbon1, # of double bond1, # of carbon2, # of double bond2)
t=1; e=1;
Lipid=Data.LipidIon;            % Lipid Name
Main_Area=Data.GroupArea;       % Area for exclusion
Class=Data.Class;               % Class of Lipids       
MS=Data.CalcMz;                 % This is in ion form

%%
for i=1:size(Data,1)
    if ~any(Lipid{i,1}=='p'|Lipid{i,1}=='d'|Lipid{i,1}=='e')
        % Not containing p, d, e
        col=find(Lipid{i,1}==':');
        for j=1:size(col,2)
            if ~isempty(str2num(Lipid{i,1}(col(j)-2)))
                Structure(t,2*j-1)=str2num(Lipid{i,1}(col(j)-2:col(j)-1));
                Structure(t,2*j)=str2num(Lipid{i,1}(col(j)+1));
            else
                Structure(t,2*j-1)=str2num(Lipid{i,1}(col(j)-1));
                Structure(t,2*j)=str2num(Lipid{i,1}(col(j)+1));
            end
        end
        
        if Mono
            % Mono unsaturated lipids
            if Structure(t,2)==1 & ~(strcmp(Class{i,1},'FA'))
                % PL with mono unsaturated first acyl chain
                List{e,1}=MS(i)+O;
                List{e,2}=CID1_PL;
                List{e,3}=C*Structure(t,1)+2*H*Structure(t,1)+O*2+O-Structure(t,2)*2*H-H;
                List{e,4}=CID2_PL;
                List{e,5}=Lipid{i,1};
                e=e+1;
            end
            
            if Structure(t,4)==1 & ~(strcmp(Class{i,1},'FA'))
                % PL with mono unsaturated second acyl chain
                List{e,1}=MS(i)+O;
                List{e,2}=CID1_PL;
                List{e,3}=C*Structure(t,3)+2*H*Structure(t,3)+O*2+O-Structure(t,4)*2*H-H;
                List{e,4}=CID2_PL;
                List{e,5}=strcat(Lipid{i,1},'_2');
                e=e+1;
            end
            
            if Structure(t,2)==1 & strcmp(Class{i,1},'FA')
                % Mono unsaturated fatty acid
                List{e,1}=MS(i)+O;
                List{e,2}=CID1_FA;
                List{e,5}=Lipid{i,1};
                e=e+1;
            end    
        end
        
        if Poly
            % Poly unsaturated lipids
            if Structure(t,2)>=2 & ~(strcmp(Class{i,1},'FA'))
                % PL with poly unsaturated first acyl chain
                List{e,1}=MS(i)+O;
                List{e,2}=CID1_PL;
                List{e,3}=C*Structure(t,1)+2*H*Structure(t,1)+O*2+O-Structure(t,2)*2*H-H;
                List{e,4}=CID2_PL;
                List{e,5}=Lipid{i,1};
                e=e+1;
            end
            
            if Structure(t,4)>=2 & ~(strcmp(Class{i,1},'FA'))
                % PL with poly unsaturated second acyl chain
                List{e,1}=MS(i)+O;
                List{e,2}=CID1_PL;
                List{e,3}=C*Structure(t,3)+2*H*Structure(t,3)+O*2+O-Structure(t,4)*2*H-H;
                List{e,4}=CID2_PL;
                List{e,5}=strcat(Lipid{i,1},'_2');
                e=e+1;
            end
            
            if Structure(t,2)>=2 & strcmp(Class{i,1},'FA')
                % Poly unsaturated fatty acid
                List{e,1}=MS(i)+O;
                List{e,2}=CID1_FA;
                List{e,5}=Lipid{i,1};
                e=e+1;
            end
        end
        
        t=t+1;
    end
end

%% Export files
[C,ia,ic]=unique(List(:,5));    % Find same rows
Final_List=List(ia,:);          % Only save unique ones
xlswrite(Export_filename,Final_List);
