# Supplementary material for: Mapping Lipid C=C Isomer Profiles of Human Gut Bacteria through a Novel Structural Lipidomics Workflow Assisted by Chemical Epoxidation
Source: Anal Chem. 2024 Oct 22;96(44):17526–36. doi: 10.1021/acs.analchem.4c02697 (PMC11541895; doi:10.1021/acs.analchem.4c02697)
Supplement: Supplementary file 2 — ac4c02697_si_002.zip [file ac4c02697_si_002.zip › Lipid List for Demo.xlsx]

## Sheet: 工作表1
LipidIon	Class	CalcMz	GroupArea
FA(14:0)-H	FA	227.202	5.44157e+06
FA(15:1)-H	FA	239.202	411870
FA(15:0)-H	FA	241.217	1.4047e+06
FA(16:2)-H	FA	251.202	400313
FA(16:2)-H	FA	251.202	1.91188e+06
FA(16:1)-H	FA	253.217	8.01822e+07
FA(16:1)-H	FA	253.217	3.38642e+06
FA(16:0)-H	FA	255.233	4.2245e+07
FA(16:0)-H	FA	255.233	1.1972e+08
FA(16:0)-H	FA	255.233	891455
FA(16:0)-H	FA	255.233	572542
FA(16:0)-H	FA	255.233	1.14759e+06
FA(16:0)-H	FA	255.233	468616
FA(16:0)-H	FA	255.233	2.03255e+06
FA(16:0)-H	FA	255.233	867204
FA(16:0)-H	FA	255.233	1.19748e+07
FA(16:0)-H	FA	255.233	7.21834e+06
FA(16:0)-H	FA	255.233	1.45639e+07
FA(16:0)-H	FA	255.233	811550
FA(16:0)-H	FA	255.233	1.05775e+06
FA(16:0)-H	FA	255.233	696723
FA(16:0)-H	FA	255.233	1.56711e+07
FA(16:0)-H	FA	255.233	2.23757e+06
FA(16:0)-H	FA	255.233	811550
FA(16:0)-H	FA	255.233	4.05799e+06
FA(16:0)-H	FA	255.233	244487
FA(16:0)-H	FA	255.233	623690
FA(16:0)-H	FA	255.233	2.10053e+06
FA(16:0)-H	FA	255.233	627589
FA(16:0)-H	FA	255.233	1.45901e+06
FA(16:0)-H	FA	255.233	468616
FA(16:0)-H	FA	255.233	1.19836e+07
FA(16:0)-H	FA	255.233	448983
FA(16:0)-H	FA	255.233	5.07735e+06
FA(16:0)-H	FA	255.233	468399
FA(16:0)-H	FA	255.233	1.22346e+08
FA(16:0)-H	FA	255.233	683342
FA(17:1)-H	FA	267.233	1.29719e+07
FA(17:0)-H	FA	269.249	59495.1
FA(17:0)-H	FA	269.249	64397.6
FA(17:0)-H	FA	269.249	3.58059e+06
FA(17:0)-H	FA	269.249	38164.6
FA(17:0)-H	FA	269.249	4.19022e+06
FA(18:3)-H	FA	277.217	7.56985e+06
FA(18:2)-H	FA	279.233	4.08489e+06
FA(18:2)-H	FA	279.233	6.75494e+07
FA(18:1)-H	FA	281.249	2.10514e+07
FA(18:1)-H	FA	281.249	5.05137e+08
FA(18:1)-H	FA	281.249	1.83061e+07
FA(18:0)-H	FA	283.264	2.8157e+08
FA(18:0)-H	FA	283.264	2.79536e+06
FA(18:0)-H	FA	283.264	450992
FA(18:0)-H	FA	283.264	178648
FA(18:0)-H	FA	283.264	492683
FA(18:0)-H	FA	283.264	1.63977e+06
FA(18:0)-H	FA	283.264	2.13424e+06
FA(18:0)-H	FA	283.264	3.60795e+06
FA(18:0)-H	FA	283.264	319720
FA(18:0)-H	FA	283.264	4.07895e+07
FA(18:0)-H	FA	283.264	4.03468e+07
FA(18:0)-H	FA	283.264	4.65687e+06
FA(18:0)-H	FA	283.264	2.67627e+07
FA(18:0)-H	FA	283.264	2.67627e+07
FA(18:0)-H	FA	283.264	411838
FA(18:0)-H	FA	283.264	354440
FA(18:0)-H	FA	283.264	485855
FA(18:0)-H	FA	283.264	2.13886e+06
FA(18:0)-H	FA	283.264	814165
FA(18:0)-H	FA	283.264	527809
FA(18:0)-H	FA	283.264	1.13219e+06
FA(18:0)-H	FA	283.264	1.86852e+06
FA(18:0)-H	FA	283.264	4.6552e+07
FA(18:0)-H	FA	283.264	6.49194e+07
FA(18:0)-H	FA	283.264	2.85203e+06
FA(18:0)-H	FA	283.264	1.05767e+06
FA(18:0)-H	FA	283.264	1.1259e+07
FA(18:0)-H	FA	283.264	249917
FA(18:0)-H	FA	283.264	1.07267e+06
FA(18:0)-H	FA	283.264	556376
FA(18:0)-H	FA	283.264	1.63977e+06
FA(18:0)-H	FA	283.264	3.3042e+06
FA(18:0)-H	FA	283.264	2.06767e+06
FA(18:0)-H	FA	283.264	461172
FA(18:0)-H	FA	283.264	2.7395e+07
FA(18:0)-H	FA	283.264	4.40065e+06
FA(18:0)-H	FA	283.264	2.74349e+06
FA(18:0)-H	FA	283.264	4.22367e+06
FA(18:0)-H	FA	283.264	1.11368e+06
FA(18:0)-H	FA	283.264	1.24126e+06
FA(18:0)-H	FA	283.264	635871
FA(18:0)-H	FA	283.264	977630
FA(18:0)-H	FA	283.264	4.07895e+07
FA(19:1)-H	FA	295.264	5.40822e+06
FA(20:5)-H	FA	301.217	2.31095e+06
FA(20:5)-H	FA	301.217	1.23277e+07
FA(20:4)-H	FA	303.233	2.62587e+07
FA(20:4)-H	FA	303.233	1.82736e+08
FA(20:3)-H	FA	305.249	6.26536e+06
FA(20:3)-H	FA	305.249	4.16994e+07
FA(20:2)-H	FA	307.264	1.59187e+06
FA(20:2)-H	FA	307.264	3.22599e+07
FA(20:1)-H	FA	309.28	2.51444e+07
FA(20:0)-H	FA	311.296	9.00979e+06
FA(22:6)-H	FA	327.233	8.1879e+06
FA(22:6)-H	FA	327.233	6.28282e+07
FA(22:5)-H	FA	329.249	1.15368e+07
FA(22:5)-H	FA	329.249	4.02312e+07
FA(22:4)-H	FA	331.264	1.21033e+07
FA(22:4)-H	FA	331.264	4.6849e+07
FA(22:3)-H	FA	333.28	6.24527e+06
FA(22:2)-H	FA	335.296	3.6061e+06
FA(22:1)-H	FA	337.311	1.24039e+07
FA(22:0)-H	FA	339.327	2.03059e+07
FA(22:0)-H	FA	339.327	1.98188e+07
FA(23:0)-H	FA	353.343	2.90854e+06
FA(23:0)-H	FA	353.343	2.20772e+06
FA(24:6)-H	FA	355.264	704050
FA(24:6)-H	FA	355.264	3.0858e+06
FA(24:5)-H	FA	357.28	687468
FA(24:5)-H	FA	357.28	2.22446e+06
FA(24:4)-H	FA	359.296	867519
FA(24:2)-H	FA	363.327	4.85569e+06
FA(24:1)-H	FA	365.343	3.01617e+07
FA(24:1)-H	FA	365.343	1.69243e+07
FA(24:0)-H	FA	367.358	4.48881e+07
FA(24:0)-H	FA	367.358	3.46309e+07
LPA(14:0)-H	LPA	381.205	1.57201e+06
LPA(14:0)-H	LPA	381.205	932979
LPA(14:0)-H	LPA	381.205	2.941e+06
LPA(14:0)-H	LPA	381.205	564758
LPA(14:0)-H	LPA	381.205	512898
FA(26:1)-H	FA	393.374	4.25014e+06
FA(26:0)-H	FA	395.389	1.09647e+07
FA(26:0)-H	FA	395.389	1.09517e+07
LPA(16:1)-H	LPA	407.22	90660.7
LPA(16:1)-H	LPA	407.22	1.21538e+06
LPA(16:1)-H	LPA	407.22	448281
LPA(16:1)-H	LPA	407.22	486234
LPA(16:1)-H	LPA	407.22	234576
LPA(16:0)-H	LPA	409.236	4.47443e+06
LPA(16:0)-H	LPA	409.236	1.7655e+07
LPA(16:0)-H	LPA	409.236	1.53927e+06
LPA(16:0)-H	LPA	409.236	5.68403e+06
LPA(16:0)-H	LPA	409.236	2.27517e+07
LPA(16:0)-H	LPA	409.236	1.5632e+06
LPA(16:0)-H	LPA	409.236	1.9319e+06
LPA(16:0)-H	LPA	409.236	1.92935e+06
FA(28:0)-H	FA	423.421	2.37434e+06
FA(28:0)-H	FA	423.421	2.37434e+06
LPE(14:0)-H	LPE	424.247	2.30193e+06
LPA(18:2)-H	LPA	433.236	167045
LPA(18:2)-H	LPA	433.236	1.13174e+06
LPA(18:2)-H	LPA	433.236	222473
LPA(18:1)-H	LPA	435.252	3.06726e+06
LPA(18:1)-H	LPA	435.252	516623
LPA(18:1)-H	LPA	435.252	2.13417e+07
LPA(18:1)-H	LPA	435.252	4.18245e+06
LPE(16:0p)-H	LPE	436.283	1.09933e+06
LPE(16:0p)-H	LPE	436.283	877510
LPE(16:0p)-H	LPE	436.283	1.243e+06
LPA(18:0)-H	LPA	437.267	1.95985e+06
LPA(18:0)-H	LPA	437.267	1.1827e+06
LPA(18:0)-H	LPA	437.267	2.23255e+06
LPA(18:0)-H	LPA	437.267	3.49636e+06
LPA(18:0)-H	LPA	437.267	2.23255e+06
LPA(18:0)-H	LPA	437.267	6.20535e+06
LPA(18:0)-H	LPA	437.267	1.71221e+06
LPE(15:0)-H	LPE	438.263	922199
LPE(16:0e)-H	LPE	438.299	2.13861e+07
LPE(16:0e)-H	LPE	438.299	1.09925e+06
LPE(16:0e)-H	LPE	438.299	1.31956e+06
LPE(16:0e)-H	LPE	438.299	3.09645e+06
LPE(16:2)-H	LPE	448.247	436004
LPE(16:1)-H	LPE	450.263	2.40285e+07
FA(30:0)-H	FA	451.452	980088
LPE(16:0)-H	LPE	452.278	1.60387e+06
LPE(16:0)-H	LPE	452.278	7.30816e+07
LPE(16:0)-H	LPE	452.278	1.67041e+06
LPE(16:0)-H	LPE	452.278	194267
LPG(14:0)-H	LPG	455.242	137997
LPG(14:0)-H	LPG	455.242	440544
LPG(14:0)-H	LPG	455.242	221187
LPG(14:0)-H	LPG	455.242	187514
LPA(20:4)-H	LPA	457.236	213371
LPA(20:4)-H	LPA	457.236	723291
LPA(20:4)-H	LPA	457.236	3.90328e+06
LPA(20:4)-H	LPA	457.236	259316
LPA(20:3)-H	LPA	459.252	103681
LPE(18:1p)-H	LPE	462.299	1.02047e+06
LPE(18:1p)-H	LPE	462.299	741514
LPE(18:1p)-H	LPE	462.299	1.79314e+06
LPE(17:1)-H	LPE	464.278	2.75869e+06
LPE(18:0p)-H	LPE	464.315	9.05355e+07
LPE(18:0p)-H	LPE	464.315	1.76601e+06
LPE(18:0p)-H	LPE	464.315	2.67265e+06
LPE(18:0p)-H	LPE	464.315	3.70136e+06
LPE(17:0)-H	LPE	466.294	2.97416e+06
LPE(18:0e)-H	LPE	466.33	7.61835e+07
LPE(18:0e)-H	LPE	466.33	1.58489e+06
LPE(18:0e)-H	LPE	466.33	1.50719e+06
LPE(18:0e)-H	LPE	466.33	3.10052e+06
LPS(14:0)-H	LPS	468.237	139250
LPS(14:0)-H	LPS	468.237	427181
LPE(18:3)-H	LPE	474.263	5.88768e+06
LPE(18:2)-H	LPE	476.278	2.05483e+07
LPE(18:1)-H	LPE	478.294	387032
LPE(18:1)-H	LPE	478.294	2.28024e+08
LPE(18:1)-H	LPE	478.294	2.27616e+07
LPE(18:1)-H	LPE	478.294	343012
LPE(18:1)-H	LPE	478.294	31357.8
LPE(18:0)-H	LPE	480.31	2.2173e+07
LPA(22:6)-H	LPA	481.236	811854
LPA(22:6)-H	LPA	481.236	1.04963e+06
LPG(16:1)-H	LPG	481.257	296773
LPG(16:1)-H	LPG	481.257	482119
LPG(16:1)-H	LPG	481.257	1.29967e+06
LPG(16:1)-H	LPG	481.257	367641
LPA(22:5)-H	LPA	483.252	771114
LPA(22:5)-H	LPA	483.252	181370
LPG(16:0)-H	LPG	483.273	1.0199e+06
LPG(16:0)-H	LPG	483.273	1.94843e+06
LPS(16:2)-H	LPS	492.237	3873.51
LPE(19:1)-H	LPE	492.31	1.98042e+06
LPS(16:1)-H	LPS	494.252	2.20612e+06
LPS(16:1)-H	LPS	494.252	3.17648e+06
LPS(16:1)-H	LPS	494.252	2.91731e+07
LPS(16:1)-H	LPS	494.252	7.71963e+06
LPS(16:1)-H	LPS	494.252	3.67686e+06
LPE(19:0)-H	LPE	494.325	1.86165e+06
LPG(17:1)-H	LPG	495.273	67714
LPS(16:0)-H	LPS	496.268	515537
LPS(16:0)-H	LPS	496.268	2.25793e+06
LPE(20:5)-H	LPE	498.263	2.96076e+07
LPE(20:4)-H	LPE	500.278	4.13185e+08
LPE(20:4)-H	LPE	500.278	328813
LPE(20:4)-H	LPE	500.278	137652
LPE(20:3)-H	LPE	502.294	1.10191e+08
LPE(20:2)-H	LPE	504.31	1.45527e+07
LPG(18:2)-H	LPG	507.273	233155
LPG(18:2)-H	LPG	507.273	739266
LPG(18:2)-H	LPG	507.273	251196
LPS(17:1)-H	LPS	508.268	314322
LPS(17:1)-H	LPS	508.268	263788
PE(8:0e/12:0)-H	PE	508.341	9.50471e+06
LPG(18:1)-H	LPG	509.288	2.73625e+06
LPG(18:1)-H	LPG	509.288	3.97393e+06
LPG(18:0)-H	LPG	511.304	2.43239e+06
LPG(18:0)-H	LPG	511.304	3.89922e+06
LPS(18:4)-H	LPS	516.237	375363
LPS(18:4)-H	LPS	516.237	972599
LPS(18:4)-H	LPS	516.237	394581
LPS(18:4)-H	LPS	516.237	1.31247e+06
LPE(21:3)-H	LPE	516.31	2.68518e+06
LPS(18:3)-H	LPS	518.252	769715
LPS(18:3)-H	LPS	518.252	1.1318e+06
LPS(18:3)-H	LPS	518.252	676704
LPS(18:3)-H	LPS	518.252	2.06051e+06
LPS(18:2)-H	LPS	520.268	2.54906e+06
LPS(18:2)-H	LPS	520.268	7.11982e+06
LPS(18:2)-H	LPS	520.268	7.11982e+06
LPS(18:2)-H	LPS	520.268	2.61325e+06
LPS(18:1)-H	LPS	522.284	9.48801e+06
LPS(18:1)-H	LPS	522.284	2.16158e+07
LPE(22:6)-H	LPE	524.278	9.32396e+07
LPS(18:0)-H	LPS	524.299	675296
LPS(18:0)-H	LPS	524.299	1.43794e+07
LPS(18:0)-H	LPS	524.299	1.43794e+07
LPE(22:5)-H	LPE	526.294	6.66628e+07
LPE(22:4)-H	LPE	528.31	6.22019e+07
LPE(22:3)-H	LPE	530.325	7.07815e+06
LPG(20:4)-H	LPG	531.273	65870.1
LPE(22:2)-H	LPE	532.341	1.65908e+06
LPE(22:1)-H	LPE	534.357	3.80549e+06
LPS(20:5)-H	LPS	542.252	316202
LPS(20:5)-H	LPS	542.252	678363
LPS(20:5)-H	LPS	542.252	466733
LPS(20:5)-H	LPS	542.252	265054
LPS(20:5)-H	LPS	542.252	861989
LPS(20:5)-H	LPS	542.252	236129
LPS(20:5)-H	LPS	542.252	124786
LPI(14:0)-H	LPI	543.258	82280.1
LPI(14:0)-H	LPI	543.258	163547
LPI(14:0)-H	LPI	543.258	135416
LPI(14:0)-H	LPI	543.258	149421
LPS(20:4)-H	LPS	544.268	2.22353e+06
LPS(20:4)-H	LPS	544.268	2.64484e+06
LPS(20:4)-H	LPS	544.268	4.51304e+06
LPS(20:4)-H	LPS	544.268	1.92637e+06
LPS(20:3)-H	LPS	546.284	1.76491e+06
LPS(20:3)-H	LPS	546.284	2.88841e+06
LPS(20:3)-H	LPS	546.284	707357
LPE(24:6)-H	LPE	552.31	3.77537e+06
LPE(24:5)-H	LPE	554.325	4.24648e+06
LPG(22:6)-H	LPG	555.273	145862
LPG(22:6)-H	LPG	555.273	139420
LPG(22:6)-H	LPG	555.273	214820
LPE(24:4)-H	LPE	556.341	3.08248e+06
LPI(16:0e)-H	LPI	557.31	373099
LPI(16:0e)-H	LPI	557.31	649715
LPI(16:2)-H	LPI	567.258	54254.2
LPS(22:6)-H	LPS	568.268	3.15259e+06
LPS(22:6)-H	LPS	568.268	3.92623e+06
LPS(22:6)-H	LPS	568.268	3.03496e+06
LPI(16:1)-H	LPI	569.273	888806
LPI(16:1)-H	LPI	569.273	1.93776e+06
LPI(16:1)-H	LPI	569.273	1.6121e+06
LPI(16:1)-H	LPI	569.273	1.6121e+06
LPI(16:1)-H	LPI	569.273	969314
LPS(22:5)-H	LPS	570.284	1.48071e+06
LPS(22:5)-H	LPS	570.284	4.19676e+06
LPS(22:5)-H	LPS	570.284	950894
LPI(16:0)-H	LPI	571.289	1.76167e+06
LPI(16:0)-H	LPI	571.289	9.21555e+06
LPI(16:0)-H	LPI	571.289	2.69125e+06
LPS(22:4)-H	LPS	572.299	1.13789e+06
LPS(22:4)-H	LPS	572.299	2.06792e+06
LPC(18:1)+CH3COO	LPC	580.362	572377
LPI(17:1)-H	LPI	583.289	160213
LPI(17:1)-H	LPI	583.289	304963
LPI(17:1)-H	LPI	583.289	295948
LPI(17:1)-H	LPI	583.289	317505
LPI(18:0p)-H	LPI	583.325	1.36698e+06
LPI(18:0p)-H	LPI	583.325	2.46996e+06
LPI(17:0)-H	LPI	585.305	465486
LPI(18:0e)-H	LPI	585.341	1.64581e+06
LPI(18:0e)-H	LPI	585.341	1.64581e+06
PA(14:0/14:0)-H	PA	591.403	1.35912e+06
PA(14:0/14:0)-H	PA	591.403	4.25265e+06
PA(14:0/14:0)-H	PA	591.403	2.21811e+06
LPI(18:3)-H	LPI	593.273	735120
LPI(18:3)-H	LPI	593.273	1.37046e+06
LPI(18:3)-H	LPI	593.273	1.41899e+06
LPI(18:3)-H	LPI	593.273	698286
LPI(18:3)-H	LPI	593.273	411301
LPI(18:2)-H	LPI	595.289	2.15242e+06
LPI(18:2)-H	LPI	595.289	3.16293e+06
LPI(18:2)-H	LPI	595.289	2.61689e+06
LPI(18:2)-H	LPI	595.289	1.81095e+06
LPI(18:1)-H	LPI	597.305	1.35687e+07
LPI(18:1)-H	LPI	597.305	2.84154e+07
LPI(18:0)-H	LPI	599.32	4.37195e+07
LPI(18:0)-H	LPI	599.32	5.66547e+07
PA(16:0e/14:0)-H	PA	605.455	2.97197e+06
PA(16:0e/14:0)-H	PA	605.455	2.52296e+06
LPI(19:1)-H	LPI	611.32	547666
LPI(20:5)-H	LPI	617.273	1.57345e+06
LPI(20:5)-H	LPI	617.273	2.75622e+06
LPI(20:5)-H	LPI	617.273	2.20563e+06
LPI(20:5)-H	LPI	617.273	1.67054e+06
LPI(20:5)-H	LPI	617.273	1.79469e+06
LPI(20:4)-H	LPI	619.289	5.10668e+07
LPI(20:4)-H	LPI	619.289	4.98606e+07
LPI(20:4)-H	LPI	619.289	4.97813e+07
LPI(20:4)-H	LPI	619.289	4.97813e+07
LPI(20:4)-H	LPI	619.289	133166
LPI(20:4)-H	LPI	619.289	133166
PA(16:0/14:0)-H	PA	619.434	9.19528e+07
PA(16:0/14:0)-H	PA	619.434	2.25971e+07
PA(16:0/14:0)-H	PA	619.434	3.52208e+06
PA(16:0/14:0)-H	PA	619.434	3.59759e+06
PA(16:0/14:0)-H	PA	619.434	3.95196e+07
PA(16:0/14:0)-H	PA	619.434	1.29987e+07
PA(16:0/14:0)-H	PA	619.434	8.92941e+06
PA(16:0/14:0)-H	PA	619.434	35185.6
PA(16:0/14:0)-H	PA	619.434	21738.5
PA(16:0/14:0)-H	PA	619.434	18068.3
PA(16:0/14:0)-H	PA	619.434	65271.7
PA(16:0/14:0)-H	PA	619.434	3.59759e+06
LPI(20:3)-H	LPI	621.305	8.19814e+06
LPI(20:3)-H	LPI	621.305	8.19814e+06
LPI(20:3)-H	LPI	621.305	1.79882e+07
LPI(20:2)-H	LPI	623.32	4.84152e+06
LPI(20:2)-H	LPI	623.32	3.541e+06
LPI(20:1)-H	LPI	625.336	1.00824e+06
LPI(20:1)-H	LPI	625.336	987540
PA(16:0/15:0)-H	PA	633.45	5.12697e+06
PA(16:0/15:0)-H	PA	633.45	6.09997e+06
PA(16:0e/16:0)-H	PA	633.486	4.19404e+07
PA(16:0e/16:0)-H	PA	633.486	1.71062e+06
PA(16:0e/16:0)-H	PA	633.486	2.17319e+06
PA(16:0e/16:0)-H	PA	633.486	3.77175e+07
PA(16:0e/16:0)-H	PA	633.486	1.02112e+06
PA(16:0e/16:0)-H	PA	633.486	1.05409e+07
PA(18:0e/14:0)-H	PA	633.486	4.44347e+07
PE(14:0/14:0)-H	PE	634.445	1.05259e+07
PE(15:0/13:0)-H	PE	634.445	1.06511e+07
LPI(21:3)-H	LPI	635.32	245485
PG(8:0/18:0)-H	PG	637.409	382606
LPI(22:6)-H	LPI	643.289	1.83649e+06
LPI(22:6)-H	LPI	643.289	1.95145e+06
LPI(22:6)-H	LPI	643.289	1.8773e+06
LPI(22:6)-H	LPI	643.289	2.3977e+06
LPI(22:5)-H	LPI	645.305	2.07452e+06
LPI(22:5)-H	LPI	645.305	1.58195e+06
LPI(22:5)-H	LPI	645.305	1.26977e+06
LPI(22:5)-H	LPI	645.305	2.07452e+06
PA(16:0/16:1)-H	PA	645.45	87990.7
PA(16:0/16:1)-H	PA	645.45	2.99386e+06
PA(16:0/16:1)-H	PA	645.45	1.35392e+07
PA(16:0/16:1)-H	PA	645.45	6.52861e+06
PA(16:0/16:1)-H	PA	645.45	13364.7
PA(16:0/16:1)-H	PA	645.45	1.26628e+06
PA(16:0/16:1)-H	PA	645.45	3.33912e+07
PA(16:0/16:1)-H	PA	645.45	313920
PE(16:0p/14:0)-H	PE	646.482	977628
LPI(22:4)-H	LPI	647.32	3.48964e+06
LPI(22:4)-H	LPI	647.32	4.01994e+06
PA(16:0/16:0)-H	PA	647.466	318256
PA(16:0/16:0)-H	PA	647.466	27626
PA(16:0/16:0)-H	PA	647.466	74741.2
PA(16:0/16:0)-H	PA	647.466	50707.9
PA(16:0/16:0)-H	PA	647.466	97840.1
PA(16:0/16:0)-H	PA	647.466	2.8523e+06
PA(16:0/16:0)-H	PA	647.466	1.9479e+06
PA(16:0/16:0)-H	PA	647.466	5.77639e+08
PA(16:0/16:0)-H	PA	647.466	5.38648e+08
PA(16:0/16:0)-H	PA	647.466	2.70385e+07
PA(16:0/16:0)-H	PA	647.466	4.26937e+07
PA(16:0/16:0)-H	PA	647.466	448017
PA(16:0/16:0)-H	PA	647.466	2.17015e+07
PA(16:0/16:0)-H	PA	647.466	513549
PA(16:0/16:0)-H	PA	647.466	72686.5
PA(16:0/16:0)-H	PA	647.466	106994
PA(16:0/16:0)-H	PA	647.466	14154.7
PA(16:0/16:0)-H	PA	647.466	1.72614e+07
PA(16:0/16:0)-H	PA	647.466	5.78412e+06
PA(16:0/16:0)-H	PA	647.466	403710
PA(16:0/16:0)-H	PA	647.466	1.91802e+06
PA(16:0/16:0)-H	PA	647.466	798817
PA(16:0/16:0)-H	PA	647.466	2.26375e+06
PA(16:0/16:0)-H	PA	647.466	191525
PA(16:0/16:0)-H	PA	647.466	53991.2
PA(16:0/16:0)-H	PA	647.466	37903.1
PA(16:0/16:0)-H	PA	647.466	3.40565e+07
PA(16:0/16:0)-H	PA	647.466	34867.1
PA(16:0/16:0)-H	PA	647.466	23712.4
PA(16:0/16:0)-H	PA	647.466	7.38989e+06
PA(16:0/16:0)-H	PA	647.466	120399
PA(16:0/16:0)-H	PA	647.466	798817
PA(16:0/16:0)-H	PA	647.466	909179
PA(16:0/16:0)-H	PA	647.466	811537
PA(16:0/16:0)-H	PA	647.466	74741.2
PA(16:0/16:0)-H	PA	647.466	352423
PA(16:0/16:0)-H	PA	647.466	267654
PA(16:0/16:0)-H	PA	647.466	33848.4
PA(16:0/16:0)-H	PA	647.466	1
PA(16:0/16:0)-H	PA	647.466	388390
PA(16:0/16:0)-H	PA	647.466	135986
PA(16:0/16:0)-H	PA	647.466	4.26937e+07
PA(16:0/16:0)-H	PA	647.466	172317
PA(16:0/16:0)-H	PA	647.466	1.66644e+06
PE(14:0e/16:0)-H	PE	648.497	1.89633e+06
PE(14:0e/16:0)-H	PE	648.497	23299.4
PE(16:0e/14:0)-H	PE	648.497	1.89633e+06
LPI(22:3)-H	LPI	649.336	462284
PA(16:1/17:1)-H	PA	657.45	1.85257e+06
PA(15:0/18:1)-H	PA	659.466	4.75676e+06
PA(16:0/17:1)-H	PA	659.466	2.98962e+06
PA(16:0/17:1)-H	PA	659.466	4.6269e+06
PA(16:1/17:0)-H	PA	659.466	4.75676e+06
PA(16:1/17:0)-H	PA	659.466	3.00698e+06
PA(16:1/17:0)-H	PA	659.466	3.99723e+06
PA(18:0p/16:0)-H	PA	659.502	1.07861e+07
PA(18:0p/16:0)-H	PA	659.502	555132
PA(18:0p/16:0)-H	PA	659.502	1.18265e+07
PA(18:0p/16:0)-H	PA	659.502	1.24911e+07
PA(16:0e/18:1)-H	PA	659.502	1.08473e+07
PA(18:0e/16:1)-H	PA	659.502	1.07333e+06
PG(12:0p/17:1)-H	PG	661.445	397551
PA(16:0/17:0)-H	PA	661.481	1.0375e+06
PA(16:0/17:0)-H	PA	661.481	2.11022e+07
PA(16:0/17:0)-H	PA	661.481	2.05693e+07
PA(18:0e/16:0)-H	PA	661.518	2.86085e+06
PA(18:0e/16:0)-H	PA	661.518	4.06007e+06
PA(18:0e/16:0)-H	PA	661.518	2.08669e+07
PA(18:0e/16:0)-H	PA	661.518	1.42004e+07
PA(18:0e/16:0)-H	PA	661.518	381871
PA(18:0e/16:0)-H	PA	661.518	759308
PA(18:0e/16:0)-H	PA	661.518	55277.8
PA(18:0e/16:0)-H	PA	661.518	121837
PA(18:0e/16:0)-H	PA	661.518	1.47535e+06
PA(18:0e/16:0)-H	PA	661.518	4.06007e+06
PA(18:0e/16:0)-H	PA	661.518	3.72839e+07
PA(18:0e/16:0)-H	PA	661.518	1.28563e+07
PA(18:0e/16:0)-H	PA	661.518	134157
PA(18:0e/16:0)-H	PA	661.518	848119
PA(18:0e/16:0)-H	PA	661.518	293951
PA(18:0e/16:0)-H	PA	661.518	355114
PA(18:0e/16:0)-H	PA	661.518	1.14327e+06
PA(18:0e/16:0)-H	PA	661.518	1.46147e+06
PE(16:0e/15:0)-H	PE	662.513	1.26619e+06
PG(14:0/14:0)-H	PG	665.44	5.03461e+06
PG(14:0/14:0)-H	PG	665.44	2.65021e+06
PA(16:0/18:3)-H	PA	669.45	2.42832e+06
PA(16:0/18:3)-H	PA	669.45	144169
PA(16:0/18:3)-H	PA	669.45	2.17033e+06
PA(16:0/18:2)-H	PA	671.466	5.27499e+06
PA(16:1/18:1)-H	PA	671.466	5.27499e+06
PE(16:0p/16:1)-H	PE	672.497	3.48134e+06
PE(16:0p/16:1)-H	PE	672.497	8.68094e+06
PE(18:1p/14:0)-H	PE	672.497	8.70224e+06
PA(16:0/18:1)-H	PA	673.481	1.14946e+08
PA(16:0/18:1)-H	PA	673.481	1.24294e+08
PA(16:0/18:1)-H	PA	673.481	4.89618e+06
PA(16:0/18:1)-H	PA	673.481	1.28495e+07
PA(16:0/18:1)-H	PA	673.481	6.47661e+06
PA(16:0/18:1)-H	PA	673.481	571123
PA(16:0/18:1)-H	PA	673.481	186957
PA(16:0/18:1)-H	PA	673.481	56985.5
PA(16:0/18:1)-H	PA	673.481	5.37093e+06
PA(16:0/18:1)-H	PA	673.481	13998
PA(16:0/18:1)-H	PA	673.481	24859.5
PA(16:0/18:1)-H	PA	673.481	17188.9
PA(16:0/18:1)-H	PA	673.481	16649.2
PA(16:0/18:1)-H	PA	673.481	151623
PA(16:0/18:1)-H	PA	673.481	2.45914e+06
PA(16:0/18:1)-H	PA	673.481	225332
PA(16:0/18:1)-H	PA	673.481	1
PA(16:0/18:1)-H	PA	673.481	651370
PA(16:0/18:1)-H	PA	673.481	1.98954e+06
PA(16:0/18:1)-H	PA	673.481	26767.6
PA(16:0/18:1)-H	PA	673.481	4.53769e+06
PA(16:0/18:1)-H	PA	673.481	704891
PA(18:0/16:1)-H	PA	673.481	1.14946e+08
PA(18:0/16:1)-H	PA	673.481	1.23481e+08
PA(18:0/16:1)-H	PA	673.481	6.47661e+06
PA(18:0/16:1)-H	PA	673.481	2.01401e+06
PE(16:0e/16:1)-H	PE	674.513	2.9415e+07
PE(16:0p/16:0)-H	PE	674.513	1.49243e+07
PE(18:0p/14:0)-H	PE	674.513	2.9415e+07
PA(18:0/16:0)-H	PA	675.497	22654.7
PA(18:0/16:0)-H	PA	675.497	52412.4
PA(18:0/16:0)-H	PA	675.497	30773.9
PA(18:0/16:0)-H	PA	675.497	122706
PA(18:0/16:0)-H	PA	675.497	143448
PA(18:0/16:0)-H	PA	675.497	3.44171e+06
PA(18:0/16:0)-H	PA	675.497	491398
PA(18:0/16:0)-H	PA	675.497	4.84807e+08
PA(18:0/16:0)-H	PA	675.497	1.12268e+08
PA(18:0/16:0)-H	PA	675.497	9.05838e+07
PA(18:0/16:0)-H	PA	675.497	2.74426e+06
PA(18:0/16:0)-H	PA	675.497	1.98433e+07
PA(18:0/16:0)-H	PA	675.497	3.02331e+07
PA(18:0/16:0)-H	PA	675.497	24539
PA(18:0/16:0)-H	PA	675.497	1
PA(18:0/16:0)-H	PA	675.497	242279
PA(18:0/16:0)-H	PA	675.497	4.2603e+08
PA(18:0/16:0)-H	PA	675.497	1.49429e+07
PA(18:0/16:0)-H	PA	675.497	1.1449e+06
PA(18:0/16:0)-H	PA	675.497	611118
PA(18:0/16:0)-H	PA	675.497	1.58486e+06
PA(18:0/16:0)-H	PA	675.497	3.21814e+06
PA(18:0/16:0)-H	PA	675.497	539417
PA(18:0/16:0)-H	PA	675.497	5.82639e+06
PA(18:0/16:0)-H	PA	675.497	88572.6
PA(18:0/16:0)-H	PA	675.497	2.97308e+07
PA(18:0/16:0)-H	PA	675.497	3.08742e+06
PA(18:0/16:0)-H	PA	675.497	34036.8
PA(18:0/16:0)-H	PA	675.497	143448
PA(18:0/16:0)-H	PA	675.497	1.90988e+06
PA(18:0/16:0)-H	PA	675.497	3.27738e+07
PA(18:0/16:0)-H	PA	675.497	3.87978e+06
PA(18:0/16:0)-H	PA	675.497	452516
PA(18:0/16:0)-H	PA	675.497	324478
PA(18:0/16:0)-H	PA	675.497	2.72271e+06
PA(18:0/16:0)-H	PA	675.497	9.05838e+07
PA(18:0/16:0)-H	PA	675.497	1.49429e+07
PA(18:0/16:0)-H	PA	675.497	231044
PA(18:0/16:0)-H	PA	675.497	2.22968e+06
PA(18:0/16:0)-H	PA	675.497	61847.2
PA(18:0/16:0)-H	PA	675.497	2.59143e+06
PA(18:0/16:0)-H	PA	675.497	1.41887e+07
PA(18:0/16:0)-H	PA	675.497	60201.4
PA(18:0/16:0)-H	PA	675.497	39930
PA(18:0/16:0)-H	PA	675.497	1.00083e+07
PA(18:0/16:0)-H	PA	675.497	3.21814e+06
PA(18:0/16:0)-H	PA	675.497	45954.2
PA(18:0/16:0)-H	PA	675.497	79387.2
PA(18:0/16:0)-H	PA	675.497	4.84807e+08
PE(16:0e/16:0)-H	PE	676.529	2.4455e+06
PE(16:0e/16:0)-H	PE	676.529	3.52384e+07
PE(16:0e/16:0)-H	PE	676.529	2.11732e+06
PE(16:0e/16:0)-H	PE	676.529	3.61006e+06
PE(18:0e/14:0)-H	PE	676.529	7.0778e+06
PE(18:0e/14:0)-H	PE	676.529	141375
PA(14:0e/22:6)-H	PA	677.455	533175
PA(16:1/19:1)-H	PA	685.481	7.18496e+06
PA(17:1/18:1)-H	PA	685.481	7.18496e+06
PA(17:1/18:1)-H	PA	685.481	3.84229e+06
PA(17:0/18:2)-H	PA	685.481	3.76181e+06
PE(16:1/16:1)-H	PE	686.477	3.94916e+06
PE(16:1/16:1)-H	PE	686.477	4.18555e+06
PE(16:0p/17:1)-H	PE	686.513	1.57113e+06
PA(17:0/18:1)-H	PA	687.497	1.70126e+07
PA(17:0/18:1)-H	PA	687.497	5.20436e+06
PA(18:0/17:1)-H	PA	687.497	1.60127e+07
PA(18:0e/18:1)-H	PA	687.533	3.31523e+06
PA(18:0e/18:1)-H	PA	687.533	1.83577e+06
PE(16:0/16:1)-H	PE	688.492	3.08731e+07
PE(16:0/16:1)-H	PE	688.492	7.18972e+06
PE(18:1/14:0)-H	PE	688.492	3.08731e+07
PE(16:0e/17:1)-H	PE	688.529	8.79702e+06
PE(18:0p/15:0)-H	PE	688.529	8.79702e+06
PA(18:0/17:0)-H	PA	689.513	3.6404e+06
PE(16:0/16:0)-H	PE	690.508	2.233e+06
PE(16:0/16:0)-H	PE	690.508	1.2387e+06
PE(16:0/16:0)-H	PE	690.508	1.45532e+06
PE(18:0/14:0)-H	PE	690.508	2.25517e+06
PG(16:0/14:0)-H	PG	693.471	1.13691e+06
PE(14:0p/20:4)-H	PE	694.482	792079
PE(14:0e/20:4)-H	PE	696.497	3.84025e+06
PA(18:0/18:3)-H	PA	697.481	277088
PA(18:0/18:3)-H	PA	697.481	5.22018e+06
PA(18:0/18:3)-H	PA	697.481	345136
PA(18:1/18:2)-H	PA	697.481	277088
PE(16:0e/18:3)-H	PE	698.513	1.631e+07
PE(18:1p/16:1)-H	PE	698.513	1.631e+07
PE(18:1p/16:1)-H	PE	698.513	3.54418e+06
PE(16:0p/18:2)-H	PE	698.513	7.53668e+06
PE(16:0p/18:2)-H	PE	698.513	3.54418e+06
PA(18:1/18:1)-H	PA	699.497	2.33818e+07
PA(18:1/18:1)-H	PA	699.497	679728
PA(18:1/18:1)-H	PA	699.497	342898
PA(18:1/18:1)-H	PA	699.497	1.34389e+06
PA(18:1/18:1)-H	PA	699.497	5.74862e+07
PA(18:1/18:1)-H	PA	699.497	571823
PA(18:1/18:1)-H	PA	699.497	340429
PA(18:1/18:1)-H	PA	699.497	3.51142e+06
PA(18:1/18:1)-H	PA	699.497	1.89741e+06
PA(18:1/18:1)-H	PA	699.497	5.44247e+06
PA(18:1/18:1)-H	PA	699.497	11136
PA(18:0/18:2)-H	PA	699.497	2.33543e+07
PA(18:0/18:2)-H	PA	699.497	5.74862e+07
PE(16:1/17:1)-H	PE	700.492	1.37942e+06
PE(16:0p/18:1)-H	PE	700.529	4.46801e+07
PE(16:0p/18:1)-H	PE	700.529	4.93073e+07
PE(18:0p/16:1)-H	PE	700.529	3.52791e+07
PE(18:0p/16:1)-H	PE	700.529	4.46801e+07
PE(18:1p/16:0)-H	PE	700.529	4.46801e+07
PE(16:0e/18:2)-H	PE	700.529	4.79489e+07
PA(18:0/18:1)-H	PA	701.513	8.97475e+06
PA(18:0/18:1)-H	PA	701.513	3.26771e+07
PA(18:0/18:1)-H	PA	701.513	2.68087e+06
PA(18:0/18:1)-H	PA	701.513	5.09245e+07
PA(18:0/18:1)-H	PA	701.513	4.33823e+07
PA(18:0/18:1)-H	PA	701.513	1.93871e+06
PA(18:0/18:1)-H	PA	701.513	2.73171e+06
PA(18:0/18:1)-H	PA	701.513	17963.7
PA(18:0/18:1)-H	PA	701.513	17198.1
PA(18:0/18:1)-H	PA	701.513	79280.6
PA(18:0/18:1)-H	PA	701.513	4.65635e+07
PA(18:0/18:1)-H	PA	701.513	1.25744e+07
PA(18:0/18:1)-H	PA	701.513	4.43034e+06
PA(20:0/16:1)-H	PA	701.513	4.74793e+07
PE(15:0/18:1)-H	PE	702.508	4.35353e+06
PE(16:0/17:1)-H	PE	702.508	4.38935e+06
PE(16:0/17:1)-H	PE	702.508	1.76286e+07
PE(16:1/17:0)-H	PE	702.508	4.35353e+06
PE(18:0/15:1)-H	PE	702.508	4.35353e+06
PE(16:0e/18:1)-H	PE	702.544	1.98498e+08
PE(16:0e/18:1)-H	PE	702.544	3.81187e+07
PE(18:0p/16:0)-H	PE	702.544	8.86299e+06
PE(18:0p/16:0)-H	PE	702.544	1.98411e+08
PE(18:0p/16:0)-H	PE	702.544	1.04646e+07
PE(18:0p/16:0)-H	PE	702.544	135353
PE(18:0p/16:0)-H	PE	702.544	6.55256e+06
PE(18:0e/16:1)-H	PE	702.544	3.81187e+07
PE(18:0e/16:1)-H	PE	702.544	1.1196e+08
PE(18:0e/16:1)-H	PE	702.544	1.81618e+06
PE(18:0e/16:1)-H	PE	702.544	69542.9
PE(18:0e/16:1)-H	PE	702.544	14336
PE(18:0e/16:1)-H	PE	702.544	2.82166e+06
PE(18:0e/16:1)-H	PE	702.544	3.63396e+06
PE(18:0e/16:1)-H	PE	702.544	332521
PE(18:0e/16:1)-H	PE	702.544	146863
PE(18:0e/16:1)-H	PE	702.544	196692
PE(18:0e/16:1)-H	PE	702.544	135353
PE(18:0e/16:1)-H	PE	702.544	5.00525e+06
PE(18:0e/16:1)-H	PE	702.544	2.521e+07
PE(18:0e/16:1)-H	PE	702.544	1.25235e+06
PE(18:0e/16:1)-H	PE	702.544	2.10905e+07
PE(18:0e/16:1)-H	PE	702.544	1.96315e+08
PE(18:0e/16:1)-H	PE	702.544	4.4749e+07
PE(18:0e/16:1)-H	PE	702.544	2.85354e+07
PE(18:0e/16:1)-H	PE	702.544	197620
PE(18:0e/16:1)-H	PE	702.544	155954
PE(18:0e/16:1)-H	PE	702.544	147882
PE(18:0e/16:1)-H	PE	702.544	3.63396e+06
PA(18:0/18:0)-H	PA	703.528	2.38736e+06
PA(18:0/18:0)-H	PA	703.528	1.09699e+07
PA(18:0/18:0)-H	PA	703.528	3.35023e+06
PA(18:0/18:0)-H	PA	703.528	1.42744e+06
PA(18:0/18:0)-H	PA	703.528	358658
PA(18:0/18:0)-H	PA	703.528	2.38736e+06
PA(18:0/18:0)-H	PA	703.528	2.90003e+07
PA(20:0/16:0)-H	PA	703.528	5.16211e+06
PA(20:0/16:0)-H	PA	703.528	7.96018e+06
PA(20:0/16:0)-H	PA	703.528	1.83401e+06
PE(16:0/17:0)-H	PE	704.524	1.21139e+07
PE(18:0/15:0)-H	PE	704.524	1.21139e+07
PE(18:0e/16:0)-H	PE	704.56	3.73151e+06
PE(18:0e/16:0)-H	PE	704.56	3.38121e+07
PE(18:0e/16:0)-H	PE	704.56	3.77808e+07
PE(18:0e/16:0)-H	PE	704.56	2.85842e+06
PE(18:0e/16:0)-H	PE	704.56	21614.6
PE(18:0e/16:0)-H	PE	704.56	1.73225e+06
PE(18:0e/16:0)-H	PE	704.56	1.34711e+06
PE(18:0e/16:0)-H	PE	704.56	3.72582e+06
PG(16:0/15:1)-H	PG	705.471	2.63586e+06
PG(16:0/15:1)-H	PG	705.471	4.49145e+06
PG(16:0/15:1)-H	PG	705.471	68464.7
PG(16:1/15:0)-H	PG	705.471	3.32707e+06
PG(16:1/15:0)-H	PG	705.471	33930.1
PG(16:0e/16:0)-H	PG	707.523	2.36545e+06
PG(16:0e/16:0)-H	PG	707.523	774251
PE(14:0/20:4)-H	PE	710.477	878134
PA(19:1/18:2)-H	PA	711.497	2.30038e+06
PA(19:1/18:2)-H	PA	711.497	1.14544e+06
PE(16:1/18:2)-H	PE	712.492	4.90232e+06
PE(18:1p/17:1)-H	PE	712.529	4.96373e+06
PA(18:1/19:1)-H	PA	713.513	1.68885e+07
PA(18:1/19:1)-H	PA	713.513	5.49412e+06
PA(20:0p/18:1)-H	PA	713.549	1.67905e+06
PA(20:0p/18:1)-H	PA	713.549	573346
PE(16:1/18:1)-H	PE	714.508	5.62341e+07
PE(16:1/18:1)-H	PE	714.508	1.48106e+07
PE(16:0/18:2)-H	PE	714.508	2.86299e+07
PE(18:0p/17:1)-H	PE	714.544	1.08809e+07
PG(16:1/16:2)-H	PG	715.456	3.98441e+06
PG(16:1/16:2)-H	PG	715.456	2.06128e+06
PG(16:1/16:2)-H	PG	715.456	2.73395e+06
PG(16:1/16:2)-H	PG	715.456	4.67146e+06
PG(16:1/16:2)-H	PG	715.456	293051
PS(16:1/15:1)-H	PS	716.451	5.97063e+07
PS(16:1/15:1)-H	PS	716.451	1.22115e+07
PE(16:0/18:1)-H	PE	716.524	4.14915e+06
PE(16:0/18:1)-H	PE	716.524	8.2828e+07
PE(16:0/18:1)-H	PE	716.524	1.09923e+08
PE(16:0/18:1)-H	PE	716.524	368123
PE(16:0/18:1)-H	PE	716.524	80817.6
PE(16:0/18:1)-H	PE	716.524	1390.61
PE(16:0/18:1)-H	PE	716.524	3.27409e+06
PE(16:0/18:1)-H	PE	716.524	7.22041e+07
PE(16:0/18:1)-H	PE	716.524	7.22041e+07
PE(18:0/16:1)-H	PE	716.524	8.18142e+07
PE(18:0/16:1)-H	PE	716.524	1.09923e+08
PE(18:0/16:1)-H	PE	716.524	4.05396e+06
PE(18:0/16:1)-H	PE	716.524	368123
PE(18:0/16:1)-H	PE	716.524	3524.24
PE(18:0/16:1)-H	PE	716.524	5008.98
PE(18:0/16:1)-H	PE	716.524	17321
PE(18:0/16:1)-H	PE	716.524	5.61262e+06
PE(18:0/16:1)-H	PE	716.524	4.02997e+06
PE(18:0/16:1)-H	PE	716.524	3.27409e+06
PE(18:0/16:1)-H	PE	716.524	7.04889e+07
PE(18:0/16:1)-H	PE	716.524	7.04889e+07
PE(18:0/16:1)-H	PE	716.524	5.01559e+07
PE(18:0e/17:1)-H	PE	716.56	9.96873e+06
PE(18:0e/17:1)-H	PE	716.56	2.44808e+06
PE(18:0e/17:1)-H	PE	716.56	3.90326e+06
PE(18:0e/17:1)-H	PE	716.56	3.22456e+06
PE(18:0e/17:1)-H	PE	716.56	9.79717e+06
PE(18:0e/17:1)-H	PE	716.56	2.44808e+06
PE(18:0e/17:1)-H	PE	716.56	137367
PE(18:0e/17:1)-H	PE	716.56	3.90326e+06
PE(16:0e/19:1)-H	PE	716.56	9.79717e+06
PG(16:1/16:1)-H	PG	717.471	411582
PG(16:1/16:1)-H	PG	717.471	852191
PE(18:0/16:0)-H	PE	718.539	3.92466e+06
PE(18:0/16:0)-H	PE	718.539	654252
PE(18:0/16:0)-H	PE	718.539	3.12254e+07
PE(18:0/16:0)-H	PE	718.539	383105
PE(18:0/16:0)-H	PE	718.539	896773
PE(18:0/16:0)-H	PE	718.539	3.21361e+06
PE(18:0/16:0)-H	PE	718.539	132474
PE(18:0/16:0)-H	PE	718.539	5.12753e+06
PE(18:0/16:0)-H	PE	718.539	1.70935e+06
PE(18:0/16:0)-H	PE	718.539	2.68603e+07
PE(18:0/16:0)-H	PE	718.539	2.91991e+07
PE(18:0/16:0)-H	PE	718.539	5.76209e+06
PE(18:0/16:0)-H	PE	718.539	6.47435e+06
PE(18:0/16:0)-H	PE	718.539	1.91846e+06
PE(18:0/16:0)-H	PE	718.539	117796
PE(18:0/16:0)-H	PE	718.539	69062.5
PE(18:0/16:0)-H	PE	718.539	1.00084e+07
PE(18:0/16:0)-H	PE	718.539	1.70935e+06
PG(16:0/16:1)-H	PG	719.487	4.44901e+06
PG(16:0/16:1)-H	PG	719.487	2.91739e+06
PG(16:0/16:1)-H	PG	719.487	9.02582e+06
PG(18:1/14:0)-H	PG	719.487	2.91739e+06
PG(18:1/14:0)-H	PG	719.487	9.02582e+06
PE(16:0p/20:5)-H	PE	720.497	1.63127e+06
PE(16:0p/20:5)-H	PE	720.497	1.65703e+07
PE(16:1p/20:4)-H	PE	720.497	6.52126e+06
PE(14:0e/22:6)-H	PE	720.497	2.89444e+06
PG(16:0/16:0)-H	PG	721.503	4.0795e+06
PG(16:0/16:0)-H	PG	721.503	3.35787e+06
PG(16:0/16:0)-H	PG	721.503	3.92608e+06
PE(16:0p/20:4)-H	PE	722.513	9.29447e+06
PE(16:0p/20:4)-H	PE	722.513	9.75478e+07
PE(16:0e/20:5)-H	PE	722.513	4.6142e+07
PE(16:0e/20:5)-H	PE	722.513	1.56392e+08
PE(18:1p/18:3)-H	PE	722.513	4.6142e+07
PA(18:0/20:4)-H	PA	723.497	1.22502e+07
PA(18:0/20:4)-H	PA	723.497	309746
PA(18:0/20:4)-H	PA	723.497	1.00508e+07
PA(18:0/20:4)-H	PA	723.497	351056
PE(14:0e/22:4)-H	PE	724.529	2.24622e+08
PE(16:0p/20:3)-H	PE	724.529	5.65376e+07
PE(16:0p/20:3)-H	PE	724.529	2.24622e+08
PE(18:0p/18:3)-H	PE	724.529	1.28809e+07
PE(16:0e/20:4)-H	PE	724.529	2.24033e+08
PE(16:0e/20:4)-H	PE	724.529	5.65376e+07
PE(16:0e/20:4)-H	PE	724.529	7.23648e+06
PE(18:1p/18:2)-H	PE	724.529	2.22936e+08
PI(8:0e/19:0)-H	PI	725.461	1.04559e+06
PA(18:1/20:2)-H	PA	725.513	1.43395e+06
PA(20:1/18:2)-H	PA	725.513	4.17323e+06
PA(18:0/20:3)-H	PA	725.513	169449
PA(18:0/20:3)-H	PA	725.513	6.85145e+06
PE(15:0/20:3)-H	PE	726.508	576272
PE(15:0/20:3)-H	PE	726.508	48190
PE(18:0p/18:2)-H	PE	726.544	6.00153e+07
PE(18:0p/18:2)-H	PE	726.544	2.64986e+07
PE(18:1p/18:1)-H	PE	726.544	7.02193e+07
PE(16:0e/20:3)-H	PE	726.544	7.02193e+07
PE(16:0e/20:3)-H	PE	726.544	4.24422e+07
PA(20:1/18:1)-H	PA	727.528	8.59464e+06
PA(20:1/18:1)-H	PA	727.528	4.97223e+06
PA(20:1/18:1)-H	PA	727.528	8.59364e+06
PE(17:1/18:1)-H	PE	728.524	9.70822e+06
PE(17:0/18:2)-H	PE	728.524	9.73212e+06
PE(18:0p/18:1)-H	PE	728.56	1.9251e+08
PE(18:0p/18:1)-H	PE	728.56	2.1477e+07
PE(18:0p/18:1)-H	PE	728.56	3.91995e+07
PE(18:0p/18:1)-H	PE	728.56	208665
PE(18:0p/18:1)-H	PE	728.56	2.36458e+06
PE(18:0p/18:1)-H	PE	728.56	1.65588e+06
PE(18:0p/18:1)-H	PE	728.56	127479
PE(18:0p/18:1)-H	PE	728.56	2.4081e+06
PE(18:0p/18:1)-H	PE	728.56	736893
PE(18:0p/18:1)-H	PE	728.56	8.12615e+07
PE(18:0e/18:2)-H	PE	728.56	7.50506e+07
PE(18:0e/18:2)-H	PE	728.56	1.43016e+07
PE(18:0e/18:2)-H	PE	728.56	208665
PE(18:0e/18:2)-H	PE	728.56	631035
PE(18:0e/18:2)-H	PE	728.56	8.17394e+06
PE(18:0e/18:2)-H	PE	728.56	59483.2
PE(18:0e/18:2)-H	PE	728.56	570593
PE(18:0e/18:2)-H	PE	728.56	436699
PE(18:0e/18:2)-H	PE	728.56	154362
PE(18:0e/18:2)-H	PE	728.56	63253.8
PE(18:0e/18:2)-H	PE	728.56	123075
PE(18:0e/18:2)-H	PE	728.56	2.35883e+07
PE(18:0e/18:2)-H	PE	728.56	1.1707e+06
PE(18:0e/18:2)-H	PE	728.56	366492
PE(18:0e/18:2)-H	PE	728.56	776964
PE(18:0e/18:2)-H	PE	728.56	36707.6
PE(18:0e/18:2)-H	PE	728.56	163929
PE(18:0e/18:2)-H	PE	728.56	560686
PE(20:0p/16:1)-H	PE	728.56	1.43016e+07
PE(20:0p/16:1)-H	PE	728.56	2.36458e+06
PE(20:0p/16:1)-H	PE	728.56	4.99946e+06
PE(20:0p/16:1)-H	PE	728.56	3.13324e+06
PE(20:0p/16:1)-H	PE	728.56	2.35883e+07
PG(18:2p/16:0)-H	PG	729.508	6.60755e+06
PA(18:0/20:1)-H	PA	729.544	6.65518e+06
PA(18:0/20:1)-H	PA	729.544	4.89642e+06
PA(18:0/20:1)-H	PA	729.544	2.83931e+06
PA(20:0/18:1)-H	PA	729.544	6.65518e+06
PA(20:0/18:1)-H	PA	729.544	4.89642e+06
PA(20:0/18:1)-H	PA	729.544	2.83931e+06
PE(16:1/19:0)-H	PE	730.539	6.5778e+06
PE(16:1/19:0)-H	PE	730.539	7.31078e+06
PE(17:0/18:1)-H	PE	730.539	2.87414e+06
PE(17:0/18:1)-H	PE	730.539	1.19726e+07
PE(17:0/18:1)-H	PE	730.539	7.85453e+06
PE(17:0/18:1)-H	PE	730.539	7.31078e+06
PE(17:0/18:1)-H	PE	730.539	2.73597e+06
PE(18:0/17:1)-H	PE	730.539	7.78445e+06
PE(18:0/17:1)-H	PE	730.539	1.19726e+07
PE(16:0e/20:1)-H	PE	730.576	1.15252e+08
PE(18:0e/18:1)-H	PE	730.576	1.14397e+08
PE(18:0e/18:1)-H	PE	730.576	3.5778e+06
PE(18:0e/18:1)-H	PE	730.576	3.08923e+06
PE(18:0e/18:1)-H	PE	730.576	3.01397e+07
PE(18:0e/18:1)-H	PE	730.576	6.21942e+07
PE(18:0e/18:1)-H	PE	730.576	1.00428e+06
PE(18:0e/18:1)-H	PE	730.576	4.82941e+06
PE(18:0e/18:1)-H	PE	730.576	3.07296e+06
PE(18:0e/18:1)-H	PE	730.576	1404.62
PE(18:0e/18:1)-H	PE	730.576	2.25499e+06
PE(18:0e/18:1)-H	PE	730.576	2.26008e+06
PE(18:0e/18:1)-H	PE	730.576	3.37601e+07
PE(18:0e/18:1)-H	PE	730.576	4.05306e+06
PE(18:0e/18:1)-H	PE	730.576	4.6689e+06
PE(18:0e/18:1)-H	PE	730.576	2.80033e+06
PE(18:0e/18:1)-H	PE	730.576	2.4711e+06
PE(18:0e/18:1)-H	PE	730.576	253836
PE(18:0e/18:1)-H	PE	730.576	1
PE(20:0p/16:0)-H	PE	730.576	6.21942e+07
PE(20:0p/16:0)-H	PE	730.576	3.57588e+07
PE(20:0p/16:0)-H	PE	730.576	1.15252e+08
PS(16:0/16:1)-H	PS	732.482	7.84766e+06
PS(16:0/16:1)-H	PS	732.482	2.15122e+06
PS(16:0/16:1)-H	PS	732.482	7.17367e+06
PE(16:0/19:0)-H	PE	732.555	3.48126e+07
PE(18:0/17:0)-H	PE	732.555	3.46047e+07
PE(16:0e/20:0)-H	PE	732.591	1.61746e+06
PE(18:0e/18:0)-H	PE	732.591	1.68585e+06
PE(20:0e/16:0)-H	PE	732.591	1.44222e+07
PE(20:0e/16:0)-H	PE	732.591	60367
PE(20:0e/16:0)-H	PE	732.591	127785
PE(20:0e/16:0)-H	PE	732.591	45113.4
PE(20:0e/16:0)-H	PE	732.591	89439.7
PE(20:0e/16:0)-H	PE	732.591	76271.1
PE(20:0e/16:0)-H	PE	732.591	156356
PE(20:0e/16:0)-H	PE	732.591	5.86291e+06
PE(20:0e/16:0)-H	PE	732.591	648757
PE(20:0e/16:0)-H	PE	732.591	1.77757e+06
PE(20:0e/16:0)-H	PE	732.591	1.61746e+06
PE(20:0e/16:0)-H	PE	732.591	548827
PG(15:0/18:1)-H	PG	733.503	1.25489e+06
PG(16:0/17:1)-H	PG	733.503	3.45602e+06
PG(16:0/17:1)-H	PG	733.503	1.25489e+06
PG(16:0e/18:1)-H	PG	733.539	1.79326e+06
PG(18:0p/16:0)-H	PG	733.539	1.79326e+06
PG(18:0e/16:0)-H	PG	735.555	721677
PE(16:1/20:4)-H	PE	736.492	8.58232e+06
PE(16:2/20:3)-H	PE	736.492	3.63118e+06
PE(16:0/20:5)-H	PE	736.492	3.49406e+06
PE(16:0/20:4)-H	PE	738.508	1.79604e+06
PE(16:0/20:4)-H	PE	738.508	4.37015e+07
PE(16:0/20:4)-H	PE	738.508	751450
PE(16:0/20:4)-H	PE	738.508	1.00454e+06
PE(18:2/18:2)-H	PE	738.508	4.37015e+07
PE(16:1/20:3)-H	PE	738.508	9.23622e+06
PE(18:1/18:3)-H	PE	738.508	4.2773e+06
PE(18:1/18:2)-H	PE	740.524	4.01376e+07
PE(18:1/18:2)-H	PE	740.524	1.17825e+07
PE(18:0/18:3)-H	PE	740.524	1.17825e+07
PE(16:0e/21:3)-H	PE	740.56	3.25778e+06
PS(16:1p/18:1)-H	PS	742.503	5.5426e+06
PE(18:1/18:1)-H	PE	742.539	1.38019e+08
PE(18:1/18:1)-H	PE	742.539	7.1178e+07
PE(18:1/18:1)-H	PE	742.539	17323.8
PE(18:1/18:1)-H	PE	742.539	7.56912e+06
PE(18:1/18:1)-H	PE	742.539	5.9536e+07
PE(18:1/18:1)-H	PE	742.539	1.75676e+06
PE(18:1/18:1)-H	PE	742.539	3.1028e+07
PE(18:1/18:1)-H	PE	742.539	7.1178e+07
PE(18:1/18:1)-H	PE	742.539	3.98836e+07
PE(18:0/18:2)-H	PE	742.539	9.51494e+07
PE(18:0/18:2)-H	PE	742.539	7.1178e+07
PE(18:0/18:2)-H	PE	742.539	3.12307e+06
PE(18:0/18:2)-H	PE	742.539	3.85232e+07
PE(18:0/18:2)-H	PE	742.539	1.80947e+07
PE(18:0/18:2)-H	PE	742.539	7.1178e+07
PE(18:0/18:2)-H	PE	742.539	852426
PE(16:1/20:1)-H	PE	742.539	3.12307e+06
PE(16:1/20:1)-H	PE	742.539	9.92096e+07
PE(20:0p/17:1)-H	PE	742.576	11986
PE(20:0p/17:1)-H	PE	742.576	938551
PE(20:0p/17:1)-H	PE	742.576	120741
PG(16:1/18:2)-H	PG	743.487	2.03318e+06
PG(16:1/18:2)-H	PG	743.487	1.53917e+06
PG(16:2/18:1)-H	PG	743.487	2.03318e+06
PG(16:2/18:1)-H	PG	743.487	1.09503e+08
PG(16:2/18:1)-H	PG	743.487	1.08446e+07
PS(15:1/18:1)-H	PS	744.482	1.11948e+06
PS(16:1/17:1)-H	PS	744.482	2.82102e+07
PS(16:0p/18:1)-H	PS	744.518	8.31079e+06
PE(18:0/18:1)-H	PE	744.555	1.20403e+08
PE(18:0/18:1)-H	PE	744.555	2.02284e+08
PE(18:0/18:1)-H	PE	744.555	2.67585e+07
PE(18:0/18:1)-H	PE	744.555	1.81998e+06
PE(18:0/18:1)-H	PE	744.555	3.55762e+06
PE(18:0/18:1)-H	PE	744.555	7.7038e+06
PE(18:0/18:1)-H	PE	744.555	7.7038e+06
PE(18:0/18:1)-H	PE	744.555	620329
PE(18:0/18:1)-H	PE	744.555	607339
PE(18:0/18:1)-H	PE	744.555	1.39428e+07
PE(18:0/18:1)-H	PE	744.555	2.88738e+07
PE(18:0/18:1)-H	PE	744.555	2.11462e+07
PE(18:0/18:1)-H	PE	744.555	2.37103e+07
PE(18:0/18:1)-H	PE	744.555	4.7663e+07
PE(18:0/18:1)-H	PE	744.555	453340
PE(18:0/18:1)-H	PE	744.555	1.32982e+08
PE(18:0/18:1)-H	PE	744.555	1.31052e+08
PE(18:0/18:1)-H	PE	744.555	6.97395e+06
PE(18:0/18:1)-H	PE	744.555	566921
PE(18:0/18:1)-H	PE	744.555	303186
PE(18:0/18:1)-H	PE	744.555	1.02993e+06
PE(18:0/18:1)-H	PE	744.555	7.92651e+06
PG(16:1/18:1)-H	PG	745.503	2.1735e+07
PG(16:1/18:1)-H	PG	745.503	1.70129e+07
PS(15:0/18:1)-H	PS	746.498	4.53562e+06
PE(16:0p/22:6)-H	PE	746.513	7.73638e+06
PE(16:0p/22:6)-H	PE	746.513	3.74229e+07
PS(16:0e/18:1)-H	PS	746.534	3.66966e+06
PS(16:0e/18:1)-H	PS	746.534	168398
PE(18:0/18:0)-H	PE	746.571	3.46153e+06
PA(18:0/22:6)-H	PA	747.497	3.76046e+06
PA(18:0/22:6)-H	PA	747.497	4.85362e+06
PA(18:0/22:6)-H	PA	747.497	8.17348e+06
PG(16:0/18:1)-H	PG	747.518	7.87918e+06
PG(16:0/18:1)-H	PG	747.518	9.46955e+07
PG(16:0/18:1)-H	PG	747.518	1.47718e+08
PG(18:0/16:1)-H	PG	747.518	1.47718e+08
PG(18:0/16:1)-H	PG	747.518	9.12111e+07
PG(18:0/16:1)-H	PG	747.518	3.56517e+06
PS(16:0/17:0)-H	PS	748.513	2.67886e+07
PS(16:0/17:0)-H	PS	748.513	3.68386e+07
PE(16:0e/22:6)-H	PE	748.529	1.62236e+08
PE(16:0p/22:5)-H	PE	748.529	2.66691e+08
PE(16:0p/22:5)-H	PE	748.529	2.96695e+07
PE(18:0p/20:5)-H	PE	748.529	2.96695e+07
PE(18:0p/20:5)-H	PE	748.529	2.79831e+08
PE(18:1p/20:4)-H	PE	748.529	1.52411e+08
PE(18:1p/20:4)-H	PE	748.529	2.96695e+07
PA(18:0/22:5)-H	PA	749.513	5.68635e+06
PA(18:0/22:5)-H	PA	749.513	5.8782e+06
PG(18:0/16:0)-H	PG	749.534	5.32475e+06
PG(18:0/16:0)-H	PG	749.534	1.34474e+07
PG(18:0/16:0)-H	PG	749.534	4.21406e+06
PG(18:0/16:0)-H	PG	749.534	4.73647e+06
PE(17:1/20:4)-H	PE	750.508	1.00635e+06
PE(18:0p/20:4)-H	PE	750.544	1.90232e+08
PE(18:0p/20:4)-H	PE	750.544	1.82254e+08
PE(18:0p/20:4)-H	PE	750.544	378243
PE(18:0p/20:4)-H	PE	750.544	1.90232e+08
PE(18:0p/20:4)-H	PE	750.544	5.81653e+07
PE(16:0e/22:5)-H	PE	750.544	1.65806e+08
PE(16:0e/22:5)-H	PE	750.544	1.24471e+08
PE(16:0e/22:5)-H	PE	750.544	5.81653e+07
PE(16:0p/22:4)-H	PE	750.544	1.65806e+08
PE(16:0p/22:4)-H	PE	750.544	5.81653e+07
PE(18:0e/20:5)-H	PE	750.544	1.65806e+08
PA(18:0/22:4)-H	PA	751.528	4.12824e+06
PA(18:0/22:4)-H	PA	751.528	4.56262e+06
PE(17:0/20:4)-H	PE	752.524	1.01976e+06
PE(17:0/20:4)-H	PE	752.524	1.78279e+06
PE(23:4/14:0)-H	PE	752.524	1.01366e+07
PE(18:0p/20:3)-H	PE	752.56	2.76885e+07
PE(18:0e/20:4)-H	PE	752.56	1.82825e+08
PE(18:0e/20:4)-H	PE	752.56	8.52983e+06
PE(18:0e/20:4)-H	PE	752.56	4.9864e+06
PE(18:0e/20:4)-H	PE	752.56	5.47979e+06
PE(18:0e/20:4)-H	PE	752.56	5.47979e+06
PE(20:1p/18:2)-H	PE	752.56	5.47979e+06
PE(16:0e/22:4)-H	PE	752.56	1.28764e+08
PE(19:0/18:3)-H	PE	754.539	1.12228e+08
PE(19:1/18:2)-H	PE	754.539	1.12228e+08
PE(17:0/20:3)-H	PE	754.539	2.57112e+06
PE(17:0/20:3)-H	PE	754.539	53741.9
PE(18:0e/20:3)-H	PE	754.576	3.01701e+07
PE(18:0e/20:3)-H	PE	754.576	1.23346e+07
PE(18:0e/20:3)-H	PE	754.576	808680
PE(18:0e/20:3)-H	PE	754.576	493565
PE(18:0e/20:3)-H	PE	754.576	145434
PE(18:0e/20:3)-H	PE	754.576	55254.7
PE(18:0e/20:3)-H	PE	754.576	25071.9
PE(18:0e/20:3)-H	PE	754.576	86542.2
PE(18:0e/20:3)-H	PE	754.576	791189
PE(18:0e/20:3)-H	PE	754.576	1.45516e+06
PE(18:0e/20:3)-H	PE	754.576	156689
PE(18:0e/20:3)-H	PE	754.576	125409
PE(18:0e/20:3)-H	PE	754.576	138126
PE(18:0e/20:3)-H	PE	754.576	279797
PE(18:0e/20:3)-H	PE	754.576	56063.3
PE(18:0p/20:2)-H	PE	754.576	2.02888e+07
PE(16:0e/22:3)-H	PE	754.576	2.08568e+07
PE(20:0p/18:2)-H	PE	754.576	4.18318e+06
PE(20:0p/18:2)-H	PE	754.576	162899
PE(20:0p/18:2)-H	PE	754.576	9.95449e+06
PE(20:0p/18:2)-H	PE	754.576	1.17257e+07
PE(20:0p/18:2)-H	PE	754.576	117183
PE(20:0p/18:2)-H	PE	754.576	238613
PE(20:0p/18:2)-H	PE	754.576	85690.4
PE(20:1p/18:1)-H	PE	754.576	117183
PE(20:1p/18:1)-H	PE	754.576	88698.7
PS(16:2/18:1)-H	PS	756.482	7.59109e+06
PE(18:1/19:1)-H	PE	756.555	9.88328e+06
PE(19:0/18:2)-H	PE	756.555	9.88328e+06
PE(19:0/18:2)-H	PE	756.555	2.93425e+06
PE(18:0p/20:1)-H	PE	756.591	5.5391e+06
PE(18:0p/20:1)-H	PE	756.591	55817.6
PE(18:0p/20:1)-H	PE	756.591	1.01299e+07
PE(16:0e/22:2)-H	PE	756.591	55817.6
PE(16:0e/22:2)-H	PE	756.591	1.49499e+07
PE(18:0e/20:2)-H	PE	756.591	1.08639e+07
PE(18:0e/20:2)-H	PE	756.591	1.25709e+07
PE(20:0p/18:1)-H	PE	756.591	6.97843e+06
PE(20:0p/18:1)-H	PE	756.591	41506.3
PE(20:0p/18:1)-H	PE	756.591	36040.1
PE(20:0p/18:1)-H	PE	756.591	788543
PE(20:0p/18:1)-H	PE	756.591	861571
PE(20:0p/18:1)-H	PE	756.591	1.01944e+06
PE(20:0p/18:1)-H	PE	756.591	1.40419e+06
PE(20:0p/18:1)-H	PE	756.591	6.55349e+06
PE(20:0p/18:1)-H	PE	756.591	816278
PE(20:0p/18:1)-H	PE	756.591	244858
PE(20:0p/18:1)-H	PE	756.591	373488
PE(20:0p/18:1)-H	PE	756.591	1.49499e+07
PS(16:0/18:2)-H	PS	758.498	1.30828e+07
PS(16:1/18:1)-H	PS	758.498	1.30828e+07
PS(16:1/18:1)-H	PS	758.498	4.00634e+06
PS(16:1/18:1)-H	PS	758.498	1.21617e+07
PE(18:1/19:0)-H	PE	758.571	1.56998e+07
PE(18:1/19:0)-H	PE	758.571	6.99026e+06
PE(18:1/19:0)-H	PE	758.571	5.18769e+06
PE(18:1/19:0)-H	PE	758.571	103130
PE(18:1/19:0)-H	PE	758.571	119264
PE(18:1/19:0)-H	PE	758.571	133731
PE(18:1/19:0)-H	PE	758.571	2.7948e+06
PE(18:1/19:0)-H	PE	758.571	9.45148e+06
PE(18:1/19:0)-H	PE	758.571	196734
PE(18:1/19:0)-H	PE	758.571	173637
PE(18:1/19:0)-H	PE	758.571	770654
PE(18:1/19:0)-H	PE	758.571	358340
PE(18:1/19:0)-H	PE	758.571	191012
PE(18:0/19:1)-H	PE	758.571	2.7948e+06
PE(18:0/19:1)-H	PE	758.571	9417.42
PE(16:0e/22:1)-H	PE	758.607	1.7552e+07
PE(18:0e/20:1)-H	PE	758.607	1.73878e+07
PE(20:0e/18:1)-H	PE	758.607	1.73878e+07
PE(20:0e/18:1)-H	PE	758.607	1.10741e+07
PE(20:0e/18:1)-H	PE	758.607	1.781e+06
PE(20:0e/18:1)-H	PE	758.607	76460.2
PE(20:0e/18:1)-H	PE	758.607	38937.7
PE(20:0e/18:1)-H	PE	758.607	118235
PE(20:0e/18:1)-H	PE	758.607	55603.4
PE(20:0e/18:1)-H	PE	758.607	4.31798e+06
PE(20:0e/18:1)-H	PE	758.607	5.67077e+06
PE(20:0e/18:1)-H	PE	758.607	4.5753e+06
PE(20:0e/18:1)-H	PE	758.607	2.09325e+06
PE(20:0e/18:1)-H	PE	758.607	341030
PE(20:0e/18:1)-H	PE	758.607	1.15299e+07
PE(20:0e/18:1)-H	PE	758.607	101740
PG(17:1/18:1)-H	PG	759.518	5.65905e+06
PG(17:1/18:1)-H	PG	759.518	778684
PG(17:1/18:1)-H	PG	759.518	1.69671e+06
PS(16:0/18:1)-H	PS	760.513	8.5398e+07
PS(16:0/18:1)-H	PS	760.513	6.27874e+07
PS(16:0/18:1)-H	PS	760.513	6.27874e+07
PS(16:0/18:1)-H	PS	760.513	2.4533e+06
PS(16:0/18:1)-H	PS	760.513	2446.24
PS(16:0/18:1)-H	PS	760.513	480994
PS(18:0/16:1)-H	PS	760.513	8.5398e+07
PS(18:0/16:1)-H	PS	760.513	253198
PS(18:0/16:1)-H	PS	760.513	2.43901e+06
PS(18:0/16:1)-H	PS	760.513	1.29362e+06
PS(18:0/16:1)-H	PS	760.513	6.27874e+07
PS(18:0/16:1)-H	PS	760.513	1.03075e+06
PS(18:0/16:1)-H	PS	760.513	574848
PS(18:0/16:1)-H	PS	760.513	480994
PS(18:0/16:1)-H	PS	760.513	6.27874e+07
PS(18:0/16:1)-H	PS	760.513	2.86554e+06
PS(18:0/16:1)-H	PS	760.513	199737
PE(18:0/19:0)-H	PE	760.586	9.77887e+06
PE(16:0/22:6)-H	PE	762.508	1.64981e+07
PE(16:1/22:5)-H	PE	762.508	9.54869e+06
PE(18:1/20:5)-H	PE	762.508	9.54869e+06
PE(18:2/20:4)-H	PE	762.508	9.54869e+06
PE(18:2/20:4)-H	PE	762.508	1.64981e+07
PE(18:1/20:4)-H	PE	764.524	8.0605e+07
PE(18:1/20:4)-H	PE	764.524	3.05315e+07
PE(18:0/20:5)-H	PE	764.524	3.05315e+07
PE(20:3/18:2)-H	PE	764.524	4.10157e+07
PE(17:1/21:3)-H	PE	766.539	2.10034e+08
PE(18:0/20:4)-H	PE	766.539	1.35892e+06
PE(18:0/20:4)-H	PE	766.539	1.69596e+08
PE(18:0/20:4)-H	PE	766.539	845928
PE(18:0/20:4)-H	PE	766.539	1.18871e+07
PE(18:0/20:4)-H	PE	766.539	4.19532e+06
PE(18:1/20:3)-H	PE	766.539	1.24735e+07
PE(18:1/20:3)-H	PE	766.539	1.39617e+07
PE(16:0/22:4)-H	PE	766.539	8.14542e+06
PE(16:0/22:4)-H	PE	766.539	1.39617e+07
PE(18:0p/21:3)-H	PE	766.576	2.25189e+06
PS(16:0e/20:4)-H	PS	768.518	4.7602e+06
PS(16:0e/20:4)-H	PS	768.518	7.75646e+06
PE(18:0/20:3)-H	PE	768.555	1.42955e+07
PE(18:0/20:3)-H	PE	768.555	1.46449e+07
PE(18:0/20:3)-H	PE	768.555	3.63057e+06
PE(18:0/20:3)-H	PE	768.555	2.66141e+06
PE(18:0/20:3)-H	PE	768.555	973645
PE(18:0/20:3)-H	PE	768.555	168654
PE(18:0/20:3)-H	PE	768.555	1.28894e+07
PE(18:1/20:2)-H	PE	768.555	2.50276e+07
PE(20:1/18:2)-H	PE	768.555	2.54097e+07
PE(20:1/18:2)-H	PE	768.555	3.63057e+06
PE(20:1/18:2)-H	PE	768.555	1.35571e+07
PE(20:1/18:2)-H	PE	768.555	3.03735e+06
PE(17:0/21:3)-H	PE	768.555	2.54097e+07
PE(17:0/21:3)-H	PE	768.555	1.35571e+07
PE(18:0e/21:3)-H	PE	768.591	1.69631e+06
PG(18:2/18:2)-H	PG	769.503	1.41194e+06
PS(17:1/18:2)-H	PS	770.498	589668
PS(18:1p/18:1)-H	PS	770.534	3.78287e+07
PC(12:0e/20:4)+CH3COO	PC	770.534	653399
PE(20:1/18:1)-H	PE	770.571	1.60953e+08
PE(20:1/18:1)-H	PE	770.571	6.55622e+07
PE(20:1/18:1)-H	PE	770.571	2.87948e+06
PE(20:1/18:1)-H	PE	770.571	602936
PE(20:1/18:1)-H	PE	770.571	572950
PE(20:1/18:1)-H	PE	770.571	419329
PE(20:1/18:1)-H	PE	770.571	119455
PE(20:1/18:1)-H	PE	770.571	6.86255e+06
PE(20:1/18:1)-H	PE	770.571	4.5859e+07
PE(20:1/18:1)-H	PE	770.571	6.04378e+06
PE(20:1/18:1)-H	PE	770.571	1.18015e+07
PE(20:1/18:1)-H	PE	770.571	1.27271e+07
PE(20:1/18:1)-H	PE	770.571	72292.1
PE(20:1/18:1)-H	PE	770.571	84254.7
PE(20:1/18:1)-H	PE	770.571	8.93547e+07
PE(20:1/18:1)-H	PE	770.571	1.41565e+07
PE(20:1/18:1)-H	PE	770.571	6.46888e+06
PE(20:1/18:1)-H	PE	770.571	244398
PE(20:1/18:1)-H	PE	770.571	147921
PE(20:1/18:1)-H	PE	770.571	6.41528e+07
PE(20:1/18:1)-H	PE	770.571	7.24118e+07
PE(20:1/18:1)-H	PE	770.571	1.00426e+07
PE(18:0/20:2)-H	PE	770.571	3.16359e+06
PE(18:0/20:2)-H	PE	770.571	1.47203e+07
PE(20:0/18:2)-H	PE	770.571	6.59923e+07
PE(20:0/18:2)-H	PE	770.571	6.24658e+06
PE(20:0/18:2)-H	PE	770.571	5.58423e+06
PE(20:0/18:2)-H	PE	770.571	602936
PE(20:0/18:2)-H	PE	770.571	291601
PE(20:0/18:2)-H	PE	770.571	4.97186e+06
PE(20:0/18:2)-H	PE	770.571	1.42652e+07
PE(20:0/18:2)-H	PE	770.571	549755
PE(20:0/18:2)-H	PE	770.571	233238
PE(20:0/18:2)-H	PE	770.571	823447
PE(20:0/18:2)-H	PE	770.571	237252
PE(20:0/18:2)-H	PE	770.571	147921
PG(18:1/18:2)-H	PG	771.518	1.00598e+07
PG(18:1/18:2)-H	PG	771.518	7.98121e+06
PE(18:1p/22:6)-H	PE	772.529	924719
PE(18:1p/22:6)-H	PE	772.529	1.94189e+07
PS(16:0p/20:1)-H	PS	772.55	7.88022e+06
PE(18:0/20:1)-H	PE	772.586	2.42988e+07
PE(18:0/20:1)-H	PE	772.586	2.45296e+06
PE(18:0/20:1)-H	PE	772.586	1.45093e+06
PE(20:0/18:1)-H	PE	772.586	1.20322e+06
PE(20:0/18:1)-H	PE	772.586	954027
PE(20:0/18:1)-H	PE	772.586	883891
PE(20:0/18:1)-H	PE	772.586	1.29557e+06
PE(20:0/18:1)-H	PE	772.586	365465
PE(20:0/18:1)-H	PE	772.586	1.3355e+07
PE(20:0/18:1)-H	PE	772.586	2.42988e+07
PE(20:0/18:1)-H	PE	772.586	1.46877e+07
PE(20:0/18:1)-H	PE	772.586	1.97319e+07
PE(20:0/18:1)-H	PE	772.586	2.08809e+06
PE(20:0/18:1)-H	PE	772.586	7.26442e+06
PE(20:0/18:1)-H	PE	772.586	2.73961e+06
PE(20:0/18:1)-H	PE	772.586	196076
PE(20:0/18:1)-H	PE	772.586	1.77882e+06
PE(20:0/18:1)-H	PE	772.586	5.88327e+06
PE(20:0/18:1)-H	PE	772.586	1.45093e+06
PE(20:0/18:1)-H	PE	772.586	14199.9
PE(20:0/18:1)-H	PE	772.586	106180
PE(20:0/18:1)-H	PE	772.586	5.88327e+06
PE(17:1/21:0)-H	PE	772.586	2.42988e+07
PG(18:1/18:1)-H	PG	773.534	1.35239e+08
PG(18:1/18:1)-H	PG	773.534	8.38694e+07
PG(18:1/18:1)-H	PG	773.534	4.79966e+07
PG(18:1/18:1)-H	PG	773.534	2.95599e+07
PG(18:0/18:2)-H	PG	773.534	1.00265e+07
PG(18:0/18:2)-H	PG	773.534	2.84127e+07
PG(18:0/18:2)-H	PG	773.534	3.61062e+07
PS(17:0/18:1)-H	PS	774.529	8.16457e+07
PS(17:0/18:1)-H	PS	774.529	1.63917e+07
PS(17:0/18:1)-H	PS	774.529	1.04743e+07
PS(17:0/18:1)-H	PS	774.529	5.85076e+06
PS(18:0/17:1)-H	PS	774.529	1.04743e+07
PS(18:0/17:1)-H	PS	774.529	5.85076e+06
PE(18:0p/22:6)-H	PE	774.544	1.32304e+08
PE(18:0p/22:6)-H	PE	774.544	1.78537e+07
PE(18:1p/22:5)-H	PE	774.544	1.32304e+08
PS(18:0e/18:1)-H	PS	774.565	3.44333e+06
PG(18:0/18:1)-H	PG	775.549	4.42304e+07
PG(18:0/18:1)-H	PG	775.549	6.59525e+07
PG(18:0/18:1)-H	PG	775.549	3.63689e+07
PG(18:0/18:1)-H	PG	775.549	3.52538e+07
PE(17:0/22:6)-H	PE	776.524	611972
PS(18:0/17:0)-H	PS	776.545	1.58266e+07
PS(18:0/17:0)-H	PS	776.545	1.99822e+07
PE(18:0p/22:5)-H	PE	776.56	2.99506e+07
PE(18:0p/22:5)-H	PE	776.56	2.14995e+07
PE(18:1p/22:4)-H	PE	776.56	2.15183e+07
PE(18:0e/22:6)-H	PE	776.56	8.6628e+07
PA(22:1/20:4)-H	PA	777.544	5.66527e+07
PG(18:0/18:0)-H	PG	777.565	1.48917e+06
PG(18:0/18:0)-H	PG	777.565	731069
PG(18:0/18:0)-H	PG	777.565	1.47995e+06
PE(19:1/20:4)-H	PE	778.539	4.70339e+06
PE(19:0/20:5)-H	PE	778.539	4.70339e+06
PE(19:0/20:5)-H	PE	778.539	2.26216e+07
PC(16:0/15:0)+CH3COO	PC	778.56	806660
PC(16:0/15:0)+CH3COO	PC	778.56	2.10285e+07
PC(16:0/15:0)+CH3COO	PC	778.56	1.63593e+07
PC(16:0/15:0)+CH3COO	PC	778.56	2.71603e+07
PC(18:0/13:0)+CH3COO	PC	778.56	2.08691e+07
PE(18:0p/22:4)-H	PE	778.576	4.35261e+07
PE(18:0p/22:4)-H	PE	778.576	2.13723e+07
PE(20:0p/20:4)-H	PE	778.576	5.75887e+06
PE(18:0e/22:5)-H	PE	778.576	4.29614e+07
PE(18:0e/22:5)-H	PE	778.576	2.13723e+07
PC(16:0e/16:0)+CH3COO	PC	778.597	7.30157e+06
PG(16:0e/22:6)-H	PG	779.523	13547.8
PS(16:1/20:4)-H	PS	780.482	1.70963e+06
PE(19:0/20:4)-H	PE	780.555	4.24276e+07
PE(19:0/20:4)-H	PE	780.555	1.2991e+07
PE(18:0p/22:3)-H	PE	780.591	2.81058e+06
PE(18:0e/22:4)-H	PE	780.591	4.08713e+07
PE(18:0e/22:4)-H	PE	780.591	806352
PE(18:0e/22:4)-H	PE	780.591	299083
PE(18:0e/22:4)-H	PE	780.591	310836
PE(18:0e/22:4)-H	PE	780.591	607351
PE(18:0e/22:4)-H	PE	780.591	379519
PE(20:0e/20:4)-H	PE	780.591	416447
PE(20:0e/20:4)-H	PE	780.591	2.17237e+06
PE(20:0e/20:4)-H	PE	780.591	607351
PS(16:0/20:4)-H	PS	782.498	1.43059e+07
PS(16:0/20:4)-H	PS	782.498	605039
PS(16:0/20:4)-H	PS	782.498	1.77095e+07
PS(16:1/20:3)-H	PS	782.498	1.82821e+07
PS(16:1/20:3)-H	PS	782.498	1.77251e+07
PS(16:1/20:3)-H	PS	782.498	1.46289e+07
PS(16:1/20:3)-H	PS	782.498	203651
PS(16:1/20:3)-H	PS	782.498	128000
PS(18:4/18:0)-H	PS	782.498	1.43059e+07
PS(18:4/18:0)-H	PS	782.498	1.77095e+07
PS(18:4/18:0)-H	PS	782.498	6.12891e+06
PS(18:4/18:0)-H	PS	782.498	605039
PS(18:4/18:0)-H	PS	782.498	1.84892e+07
PS(18:4/18:0)-H	PS	782.498	36612.7
PS(18:4/18:0)-H	PS	782.498	137958
PE(19:0/20:3)-H	PE	782.571	1.27669e+07
PE(18:0/21:3)-H	PE	782.571	3.19597e+06
PE(18:0e/22:3)-H	PE	782.607	3.6295e+06
LPI(32:6)-H	LPI	783.445	546967
LPI(32:6)-H	LPI	783.445	434234
PI(10:0e/22:6)-H	PI	783.445	118535
PS(18:0/18:3)-H	PS	784.513	1.18205e+07
PS(18:0/18:3)-H	PS	784.513	6.93165e+06
PS(18:1/18:2)-H	PS	784.513	1.18205e+07
PS(18:1/18:2)-H	PS	784.513	6.93165e+06
PE(18:1/21:1)-H	PE	784.586	22469.7
PE(18:0p/22:1)-H	PE	784.623	1.00127e+06
PE(18:0e/22:2)-H	PE	784.623	3.82667e+06
PS(18:0/18:2)-H	PS	786.529	8.57603e+07
PS(18:0/18:2)-H	PS	786.529	3.09777e+06
PS(18:0/18:2)-H	PS	786.529	6.09234e+07
PS(18:0/18:2)-H	PS	786.529	6.09234e+07
PS(18:0/18:2)-H	PS	786.529	267237
PS(18:0/18:2)-H	PS	786.529	175538
PS(18:1/18:1)-H	PS	786.529	8.68425e+07
PS(18:1/18:1)-H	PS	786.529	2.65201e+06
PS(18:1/18:1)-H	PS	786.529	14066.7
PS(18:1/18:1)-H	PS	786.529	79014.3
PS(18:1/18:1)-H	PS	786.529	2.09603e+06
PS(18:1/18:1)-H	PS	786.529	6.09234e+07
PS(18:1/18:1)-H	PS	786.529	6.09234e+07
PE(18:0e/22:1)-H	PE	786.638	2.55537e+06
PE(18:0e/22:1)-H	PE	786.638	1.46214e+06
PG(18:1/19:1)-H	PG	787.549	1.01125e+06
PS(16:1p/22:6)-H	PS	788.487	3.11193e+06
PE(18:1/22:6)-H	PE	788.524	2.02361e+07
PS(18:0/18:1)-H	PS	788.545	1.70328e+08
PS(18:0/18:1)-H	PS	788.545	486107
PS(18:0/18:1)-H	PS	788.545	5.54898e+06
PS(18:0/18:1)-H	PS	788.545	87521.5
PS(18:0/18:1)-H	PS	788.545	13329.8
PS(18:0/18:1)-H	PS	788.545	11121
PS(18:0/18:1)-H	PS	788.545	347176
PS(18:0/18:1)-H	PS	788.545	2.54804e+06
PS(18:0/18:1)-H	PS	788.545	7.87584e+07
PS(18:0/18:1)-H	PS	788.545	1.03608e+07
PS(18:0/18:1)-H	PS	788.545	18356.9
PS(18:0/18:1)-H	PS	788.545	16267.8
PS(18:0/18:1)-H	PS	788.545	502450
PS(18:0/18:1)-H	PS	788.545	19397.5
PS(18:0/18:1)-H	PS	788.545	13584.4
PS(18:0/18:1)-H	PS	788.545	51866.6
PS(18:0/18:1)-H	PS	788.545	8.87677e+07
PS(18:0/18:1)-H	PS	788.545	518281
PS(18:0/18:1)-H	PS	788.545	590150
PS(18:0/18:1)-H	PS	788.545	405004
PS(18:0/18:1)-H	PS	788.545	7.3987e+06
PS(18:0e/19:1)-H	PS	788.581	3.92146e+06
PS(16:1p/22:5)-H	PS	790.503	9.16799e+06
PE(18:1/22:5)-H	PE	790.539	8.74372e+06
PE(18:0/22:6)-H	PE	790.539	3.87091e+07
PC(16:0/16:1)+CH3COO	PC	790.56	2.50574e+06
PG(16:1/22:6)-H	PG	791.487	846037
PE(18:1/22:4)-H	PE	792.555	7.1344e+06
PE(18:0/22:5)-H	PE	792.555	2.50526e+07
PE(18:0/22:5)-H	PE	792.555	1.25203e+07
PE(18:0/22:4)-H	PE	794.571	3.23724e+07
PE(20:1/20:3)-H	PE	794.571	9.24411e+06
PE(20:0/20:4)-H	PE	794.571	929621
PE(20:0/20:4)-H	PE	794.571	7.76757e+06
PE(20:0/20:4)-H	PE	794.571	3.39486e+06
PG(18:1/20:4)-H	PG	795.518	2.18479e+06
PS(17:0/20:4)-H	PS	796.513	2.66889e+06
PS(18:0e/20:4)-H	PS	796.55	3.31548e+06
PS(18:0e/20:4)-H	PS	796.55	1.23993e+06
PS(18:0p/20:3)-H	PS	796.55	176823
PE(18:0/22:3)-H	PE	796.586	1.68072e+06
PE(20:0/20:3)-H	PE	796.586	321702
PE(20:0/20:3)-H	PE	796.586	100664
PE(20:0/20:3)-H	PE	796.586	2.4109e+06
PE(20:0/20:3)-H	PE	796.586	1.22471e+06
PE(20:0/20:3)-H	PE	796.586	86977.1
PE(20:0/20:3)-H	PE	796.586	56403.2
PE(20:0/20:3)-H	PE	796.586	355026
PG(18:1/20:3)-H	PG	797.534	2.75452e+06
PG(18:1/20:3)-H	PG	797.534	1.02521e+06
PG(18:0/20:4)-H	PG	797.534	813121
PG(18:0/20:4)-H	PG	797.534	1.02521e+06
PC(14:0e/20:4)+CH3COO	PC	798.565	4.39919e+06
PS(16:0p/22:2)-H	PS	798.565	686261
PE(18:1/22:1)-H	PE	798.602	198028
PE(18:1/22:1)-H	PE	798.602	31626.6
PE(18:1/22:1)-H	PE	798.602	799286
PE(18:1/22:1)-H	PE	798.602	2.78467e+06
PE(20:1/20:1)-H	PE	798.602	198028
PE(20:1/20:1)-H	PE	798.602	9128.96
PE(20:1/20:1)-H	PE	798.602	9560.11
PE(20:1/20:1)-H	PE	798.602	217406
PE(20:1/20:1)-H	PE	798.602	153321
PE(20:1/20:1)-H	PE	798.602	195171
PE(20:1/20:1)-H	PE	798.602	858912
PE(20:1/20:1)-H	PE	798.602	2.78467e+06
PG(18:1/20:2)-H	PG	799.549	4.69132e+06
PG(18:1/20:2)-H	PG	799.549	1.67775e+06
PG(20:1/18:1)-H	PG	801.565	4.21133e+06
PE(18:0p/24:6)-H	PE	802.576	1.41044e+06
PA(20:0/24:6)-H	PA	803.56	4.39762e+07
PE(19:0/22:6)-H	PE	804.555	1.18078e+07
PC(15:0/18:1)+CH3COO	PC	804.576	2.1335e+06
PC(15:0/18:1)+CH3COO	PC	804.576	1.8031e+07
PC(16:0/17:1)+CH3COO	PC	804.576	7.73388e+06
PE(18:0e/24:6)-H	PE	804.591	1.89312e+06
PA(28:3/16:2)-H	PA	805.575	4.16585e+06
PS(16:0/22:6)-H	PS	806.498	3.30441e+06
PS(18:3/20:3)-H	PS	806.498	2.21999e+06
PS(18:3/20:3)-H	PS	806.498	3.30441e+06
PE(19:0/22:5)-H	PE	806.571	4.30748e+06
PE(20:1/21:4)-H	PE	806.571	1.12587e+07
PI(16:0/16:1)-H	PI	807.503	8.16956e+06
PS(18:0/20:5)-H	PS	808.513	1.83491e+07
PS(18:0/20:5)-H	PS	808.513	1.91767e+07
PS(18:0/20:5)-H	PS	808.513	623228
PS(18:0/20:5)-H	PS	808.513	8.47641e+06
PS(18:0/20:5)-H	PS	808.513	96508.3
PS(18:0/20:5)-H	PS	808.513	2.17439e+06
PS(18:0/20:5)-H	PS	808.513	1.36372e+06
PS(18:1/20:4)-H	PS	808.513	2.28243e+07
PS(18:1/20:4)-H	PS	808.513	1.91767e+07
PS(18:1/20:4)-H	PS	808.513	8.47641e+06
PS(18:1/20:4)-H	PS	808.513	403534
PE(19:0/22:4)-H	PE	808.586	3.01454e+06
PE(25:4/16:0)-H	PE	808.586	5.37044e+06
PI(16:0/16:0)-H	PI	809.519	9.55845e+06
PI(16:0/16:0)-H	PI	809.519	2.27107e+06
PS(18:0/20:4)-H	PS	810.529	4.06727e+07
PS(18:0/20:4)-H	PS	810.529	6.75175e+07
PS(18:0/20:4)-H	PS	810.529	2.31579e+06
PS(18:0/20:4)-H	PS	810.529	4.00039e+06
PS(18:0/20:4)-H	PS	810.529	1.83179e+06
PS(18:0/20:4)-H	PS	810.529	4.34099e+07
PS(18:0/20:4)-H	PS	810.529	595307
PS(18:0/20:4)-H	PS	810.529	2.54898e+07
PS(18:0/20:4)-H	PS	810.529	4.34099e+07
PS(18:0/20:4)-H	PS	810.529	2.34184e+07
PS(18:0/20:4)-H	PS	810.529	500591
PS(18:0/20:4)-H	PS	810.529	9855.76
PS(18:1/20:3)-H	PS	810.529	1.83359e+06
LPI(34:6)-H	LPI	811.477	188904
PI(14:0p/20:5)-H	PI	811.477	41283.3
PS(18:0/20:3)-H	PS	812.545	8.77987e+06
PS(18:0/20:3)-H	PS	812.545	4.29496e+06
PS(18:0/20:3)-H	PS	812.545	7.86434e+06
PS(18:0/20:3)-H	PS	812.545	32955.1
PS(18:0/20:3)-H	PS	812.545	2.20798e+07
PS(18:1p/21:1)-H	PS	812.581	7.97498e+06
PS(18:0/20:2)-H	PS	814.56	1.71663e+06
PS(18:0/20:2)-H	PS	814.56	3.4046e+06
PS(18:1p/21:0)-H	PS	814.597	161326
PS(18:1p/21:0)-H	PS	814.597	219580
PC(16:1/18:1)+CH3COO	PC	816.576	1.84609e+07
PG(18:2/22:6)-H	PG	817.503	395867
PC(16:0/18:1)+CH3COO	PC	818.592	1.34752e+07
PC(16:0/18:1)+CH3COO	PC	818.592	6.19493e+06
PC(16:0/18:1)+CH3COO	PC	818.592	2.22968e+06
PC(16:0/18:1)+CH3COO	PC	818.592	6.19493e+06
PC(16:0/18:1)+CH3COO	PC	818.592	1.66567e+06
PC(16:0/18:1)+CH3COO	PC	818.592	101190
PC(16:0/18:1)+CH3COO	PC	818.592	410836
PC(16:0/18:1)+CH3COO	PC	818.592	45719.2
PC(16:0/18:1)+CH3COO	PC	818.592	262470
PC(16:0/18:1)+CH3COO	PC	818.592	1.11568e+07
PG(18:1/22:6)-H	PG	819.518	9.6293e+06
PG(18:1/22:6)-H	PG	819.518	4.53506e+06
PS(17:1/22:5)-H	PS	820.513	5.3341e+06
PS(18:0e/22:6)-H	PS	820.55	5.10169e+06
PS(18:0e/22:6)-H	PS	820.55	2.88911e+06
PI(16:0/17:1)-H	PI	821.519	1.07026e+06
PG(18:1/22:5)-H	PG	821.534	5.36451e+06
PI(16:0e/18:1)-H	PI	821.555	3.46036e+06
PI(16:0e/18:1)-H	PI	821.555	1.58479e+06
PI(16:0e/18:1)-H	PI	821.555	2.48495e+06
PS(18:0e/22:5)-H	PS	822.565	3.09539e+06
PC(14:0e/22:6)+CH3COO	PC	822.565	2.86664e+06
PE(22:0/20:4)-H	PE	822.602	620201
PS(18:1p/22:2)-H	PS	824.581	3.38798e+06
PS(20:0e/20:4)-H	PS	824.581	2.34899e+06
PC(14:0e/22:5)+CH3COO	PC	824.581	2.34899e+06
PS(18:0/21:3)-H	PS	826.56	669922
PC(14:0e/22:4)+CH3COO	PC	826.597	1.84483e+06
PE(18:1/24:0)-H	PE	828.649	408882
PS(18:0/21:1)-H	PS	830.592	4.98503e+07
PC(17:1/18:1)+CH3COO	PC	830.592	7.45854e+06
PA(28:5/18:1)-H	PA	831.591	1.62487e+07
PA(28:6/18:0)-H	PA	831.591	23850.4
PS(20:3/20:4)-H	PS	832.513	9.5386e+06
PS(20:3/20:4)-H	PS	832.513	2.46827e+06
PS(20:3/20:4)-H	PS	832.513	1.78667e+07
PS(20:3/20:4)-H	PS	832.513	4.97843e+06
PS(18:0/21:0)-H	PS	832.607	2.49715e+07
PS(18:0/21:0)-H	PS	832.607	5.72776e+06
PS(18:0/21:0)-H	PS	832.607	7.11706e+06
PS(18:0/21:0)-H	PS	832.607	4.277e+06
PC(18:0/17:1)+CH3COO	PC	832.607	5.74063e+06
PC(17:0/18:1)+CH3COO	PC	832.607	8.78391e+06
PC(17:0/18:1)+CH3COO	PC	832.607	3.22744e+06
PI(16:0/18:2)-H	PI	833.519	9.20353e+06
PI(16:1/18:1)-H	PI	833.519	2.29107e+07
PI(16:1/18:1)-H	PI	833.519	9.20353e+06
PS(18:0/22:6)-H	PS	834.529	5.52297e+07
PS(18:0/22:6)-H	PS	834.529	4.77336e+06
PS(18:0/22:6)-H	PS	834.529	3.5385e+07
PS(18:0/22:6)-H	PS	834.529	840490
PS(18:0/22:6)-H	PS	834.529	197256
PS(18:0/22:6)-H	PS	834.529	2.52243e+07
PS(18:0/22:6)-H	PS	834.529	281952
PS(18:0/22:6)-H	PS	834.529	388592
PI(16:0/18:1)-H	PI	835.534	6.76412e+07
PI(18:0/16:1)-H	PI	835.534	5.34639e+07
PS(18:0/22:5)-H	PS	836.545	3.58707e+07
PS(18:0/22:5)-H	PS	836.545	125237
PS(18:0/22:5)-H	PS	836.545	706561
PS(18:0/22:5)-H	PS	836.545	8.95656e+06
PS(18:0/22:5)-H	PS	836.545	166718
PS(18:0/22:5)-H	PS	836.545	1.23327e+06
PS(18:1/22:4)-H	PS	836.545	3.67319e+07
PS(18:1/22:4)-H	PS	836.545	3.14446e+07
PS(24:5/16:0)-H	PS	836.545	3.67319e+07
PI(18:0/16:0)-H	PI	837.55	1.2929e+07
PI(18:0/16:0)-H	PI	837.55	1.93218e+07
PS(18:0/22:4)-H	PS	838.56	2.76708e+07
PS(18:0/22:4)-H	PS	838.56	708931
PS(18:0/22:4)-H	PS	838.56	1.68113e+07
PS(18:0/22:4)-H	PS	838.56	3814.95
PS(18:0/22:4)-H	PS	838.56	1.68113e+07
PS(18:0/22:4)-H	PS	838.56	11643.2
PS(18:0/22:4)-H	PS	838.56	101542
PS(18:0/22:4)-H	PS	838.56	1
PS(18:1p/23:1)-H	PS	840.612	19494.1
PI(16:0e/20:4)-H	PI	843.539	4.73154e+06
PI(16:0e/20:4)-H	PI	843.539	2.51444e+06
PC(18:1/18:1)+CH3COO	PC	844.607	1.15599e+07
PC(18:1/18:1)+CH3COO	PC	844.607	8.89028e+06
PC(18:1/18:1)+CH3COO	PC	844.607	4.31517e+06
PC(18:1/18:1)+CH3COO	PC	844.607	4.31517e+06
PC(18:1/18:1)+CH3COO	PC	844.607	3.00639e+06
PC(18:1/18:1)+CH3COO	PC	844.607	406918
PC(18:1/18:1)+CH3COO	PC	844.607	108494
PC(18:1/18:1)+CH3COO	PC	844.607	59872.3
PC(18:1/18:1)+CH3COO	PC	844.607	66834.6
PC(20:0/16:2)+CH3COO	PC	844.607	402367
PC(18:0/18:1)+CH3COO	PC	846.623	1.03683e+06
PC(18:0/18:1)+CH3COO	PC	846.623	3.05949e+06
PI(17:1/18:1)-H	PI	847.534	2.90034e+06
PI(17:1/18:1)-H	PI	847.534	1.18111e+06
PI(18:0p/18:1)-H	PI	847.571	1.02697e+07
PI(18:0p/18:1)-H	PI	847.571	4.6533e+06
PI(18:0p/18:1)-H	PI	847.571	7.01005e+06
PI(17:0/18:1)-H	PI	849.55	3.06671e+06
PI(17:0/18:1)-H	PI	849.55	5.67296e+06
PI(18:0e/18:1)-H	PI	849.586	4.23131e+06
PI(18:0e/18:1)-H	PI	849.586	1.76282e+06
PI(18:0e/18:1)-H	PI	849.586	2.51764e+06
PI(16:0/20:5)-H	PI	855.503	1.55924e+06
PI(16:0/20:5)-H	PI	855.503	1.85255e+06
PI(16:1/20:4)-H	PI	855.503	1.55924e+06
PI(18:4/18:1)-H	PI	855.503	1.52587e+06
PS(20:3/22:6)-H	PS	856.513	7.13108e+06
PS(20:3/22:6)-H	PS	856.513	3.49472e+06
PS(20:3/22:6)-H	PS	856.513	77215.8
PS(20:3/22:6)-H	PS	856.513	7.03224e+06
PS(20:3/22:6)-H	PS	856.513	4.94459e+06
PS(20:3/22:6)-H	PS	856.513	7.03224e+06
PS(18:0/23:2)-H	PS	856.607	35608.5
PS(18:0/23:2)-H	PS	856.607	6.74715e+06
PI(16:0/20:4)-H	PI	857.519	5.70355e+07
PI(16:0/20:4)-H	PI	857.519	3.51166e+07
PI(18:1/18:3)-H	PI	857.519	5.70133e+07
PI(18:1/18:3)-H	PI	857.519	5.80984e+07
PS(18:1/24:7)-H	PS	858.529	1.87254e+07
PS(18:1/24:7)-H	PS	858.529	1.53114e+07
PS(22:4/20:4)-H	PS	858.529	2.77528e+07
PS(22:4/20:4)-H	PS	858.529	1.87254e+07
PS(20:3/22:5)-H	PS	858.529	8.7508e+06
PS(20:3/22:5)-H	PS	858.529	6.39646e+06
PS(18:0/23:1)-H	PS	858.623	68773.6
PI(16:0/20:3)-H	PI	859.534	1.08939e+07
PI(16:0/20:3)-H	PI	859.534	2.11893e+07
PI(18:0/18:3)-H	PI	859.534	2.84468e+07
PI(18:1/18:2)-H	PI	859.534	2.11893e+07
PI(18:1/18:2)-H	PI	859.534	1.08939e+07
PS(18:0/24:7)-H	PS	860.545	1.75798e+07
PS(18:0/24:7)-H	PS	860.545	129039
PS(18:0/24:7)-H	PS	860.545	7.20312e+06
PS(18:0/24:7)-H	PS	860.545	6.16537e+06
PS(18:1/24:6)-H	PS	860.545	4.69866e+06
PS(18:1/24:6)-H	PS	860.545	4.79935e+06
PS(18:1/24:6)-H	PS	860.545	9.08849e+06
PS(20:3/22:4)-H	PS	860.545	42057.9
PS(20:3/22:4)-H	PS	860.545	8.98765e+06
PE(23:2/22:4)-H	PE	860.617	3.43549e+06
PE(24:5/21:1)-H	PE	860.617	7.56922e+06
PI(18:0/18:2)-H	PI	861.55	5.12854e+07
PI(18:1/18:1)-H	PI	861.55	6.13115e+07
PI(18:1/18:1)-H	PI	861.55	4.69477e+07
PS(18:0/24:6)-H	PS	862.56	1.52608e+08
PS(24:5/18:1)-H	PS	862.56	2.92137e+07
PS(24:5/18:1)-H	PS	862.56	2.31155e+07
PE(24:4/21:1)-H	PE	862.633	1.35197e+06
PI(18:0/18:1)-H	PI	863.566	1.08274e+08
PI(18:0/18:1)-H	PI	863.566	7.82844e+07
PI(18:0/18:1)-H	PI	863.566	1.08274e+08
PC(18:1/20:5)+CH3COO	PC	864.576	3.98073e+07
PC(18:1/20:5)+CH3COO	PC	864.576	4.81029e+07
PS(24:5/18:0)-H	PS	864.576	5.65114e+07
PS(24:5/18:0)-H	PS	864.576	3.98073e+07
PG(22:6/22:6)-H	PG	865.503	856951
PI(18:0/18:0)-H	PI	865.581	917054
PI(18:0/18:0)-H	PI	865.581	3.28549e+06
PI(18:0p/20:5)-H	PI	867.539	1.65575e+06
PI(17:1/20:4)-H	PI	869.519	1.18748e+06
PI(18:0p/20:4)-H	PI	869.555	2.23495e+07
PI(18:0p/20:4)-H	PI	869.555	1.248e+07
PI(18:0e/20:5)-H	PI	869.555	1.248e+07
PI(18:0e/20:5)-H	PI	869.555	2.23429e+07
PI(17:0/20:4)-H	PI	871.534	8.00191e+06
PI(17:0/20:4)-H	PI	871.534	4.44381e+06
PI(17:1/20:3)-H	PI	871.534	7.33019e+06
PI(16:0e/22:4)-H	PI	871.571	1.70085e+07
PI(16:0e/22:4)-H	PI	871.571	2.32385e+07
PI(18:0e/20:4)-H	PI	871.571	2.24321e+07
PI(18:0e/20:4)-H	PI	871.571	8.67773e+06
PI(18:0e/20:4)-H	PI	871.571	1.97219e+07
PI(18:0p/20:3)-H	PI	871.571	1.04381e+07
PI(18:0p/20:3)-H	PI	871.571	2.32385e+07
PI(17:0/20:3)-H	PI	873.55	1.62617e+07
PI(17:0/20:3)-H	PI	873.55	6.32666e+06
PI(19:1/18:2)-H	PI	873.55	6.4873e+06
PI(19:1/18:2)-H	PI	873.55	1.04636e+07
PI(18:0e/20:3)-H	PI	873.586	2.90143e+06
PI(18:0e/20:3)-H	PI	873.586	1.11511e+06
PS(19:1/24:6)-H	PS	874.56	2.56273e+06
PS(19:1/24:6)-H	PS	874.56	4.7483e+06
PI(18:1/19:1)-H	PI	875.566	7.22079e+06
PI(18:1/19:1)-H	PI	875.566	7.78668e+06
PI(18:0e/20:2)-H	PI	875.602	758618
PI(18:0/19:1)-H	PI	877.581	1.50451e+06
PI(18:0/19:1)-H	PI	877.581	2.31012e+06
PI(18:1/20:5)-H	PI	881.519	2.31688e+06
PI(18:1/20:5)-H	PI	881.519	1.78421e+07
PI(16:0/22:6)-H	PI	881.519	1.46152e+07
PI(18:1/20:4)-H	PI	883.534	1.27485e+08
PI(18:1/20:4)-H	PI	883.534	4.30918e+07
PS(24:5/20:4)-H	PS	884.545	6.98623e+07
PS(24:5/20:4)-H	PS	884.545	2.1812e+07
PC(20:5/20:5)+CH3COO	PC	884.545	1.57124e+07
PC(20:5/20:5)+CH3COO	PC	884.545	5.26118e+07
PI(18:0/20:4)-H	PI	885.55	15095.9
PI(18:0/20:4)-H	PI	885.55	897832
PI(18:0/20:4)-H	PI	885.55	4.45783e+08
PI(18:0/20:4)-H	PI	885.55	6.74526e+08
PI(18:0/20:4)-H	PI	885.55	17063.8
PI(18:0/20:4)-H	PI	885.55	6.74526e+08
PI(18:1/20:3)-H	PI	885.55	4.04346e+08
PI(18:1/20:3)-H	PI	885.55	4.45783e+08
PI(16:0/22:4)-H	PI	885.55	5.55615e+08
PC(20:5/20:4)+CH3COO	PC	886.56	3.4119e+08
PC(20:5/20:4)+CH3COO	PC	886.56	2.59821e+08
PI(18:0/20:3)-H	PI	887.566	7.10584e+07
PI(18:0/20:3)-H	PI	887.566	1.31992e+08
PI(18:0/20:3)-H	PI	887.566	1.87441e+08
PC(20:3/20:5)+CH3COO	PC	888.576	3.46873e+07
PC(20:3/20:5)+CH3COO	PC	888.576	7.02185e+07
PC(20:3/20:5)+CH3COO	PC	888.576	5.26525e+07
PI(18:0/20:2)-H	PI	889.581	3.10316e+07
PI(18:0/20:2)-H	PI	889.581	2.21509e+07
PI(18:0/20:1)-H	PI	891.597	1.65164e+06
PI(18:0/20:1)-H	PI	891.597	2.82944e+06
PI(18:0p/22:6)-H	PI	893.555	2.37719e+06
PI(18:0p/22:6)-H	PI	893.555	1.28336e+06
PI(18:0p/22:5)-H	PI	895.571	1.84369e+06
PI(18:0p/22:5)-H	PI	895.571	1.81862e+06
PI(18:0e/22:6)-H	PI	895.571	1.84906e+06
PI(18:0e/22:6)-H	PI	895.571	1.14557e+06
PI(18:0e/22:6)-H	PI	895.571	1.67438e+06
PI(19:1/20:4)-H	PI	897.55	1.70433e+06
PI(19:1/20:4)-H	PI	897.55	1.44045e+06
PI(18:0p/22:4)-H	PI	897.586	1.92861e+06
PI(18:0p/22:4)-H	PI	897.586	2.94624e+06
PI(18:0e/22:5)-H	PI	897.586	1.10113e+06
PI(18:0e/22:5)-H	PI	897.586	2.27727e+06
PI(17:0/22:4)-H	PI	899.566	1.26917e+06
PI(17:0/22:4)-H	PI	899.566	2.50503e+06
PI(18:0e/22:4)-H	PI	899.602	1.96654e+06
PI(18:0e/22:4)-H	PI	899.602	1.20317e+06
PI(18:0/21:3)-H	PI	901.581	3.4077e+06
PI(18:0/21:3)-H	PI	901.581	2.28589e+06
PI(18:0/21:3)-H	PI	901.581	3.18701e+06
PI(18:1/22:6)-H	PI	907.534	4.17736e+06
PI(18:1/22:6)-H	PI	907.534	1.30694e+06
PI(18:1/22:5)-H	PI	909.55	6.20805e+06
PI(18:1/22:5)-H	PI	909.55	1.96204e+07
PI(18:0/22:6)-H	PI	909.55	2.12203e+07
PI(18:0/22:5)-H	PI	911.566	2.01528e+07
PI(18:0/22:5)-H	PI	911.566	1.65215e+07
PI(18:1/22:4)-H	PI	911.566	1.79687e+07
PI(18:1/22:4)-H	PI	911.566	2.01528e+07
PC(20:5/22:5)+CH3COO	PC	912.576	1.03641e+07
PI(20:2/20:2)-H	PI	913.581	2.62866e+06
PI(18:0/22:4)-H	PI	913.581	5.29602e+07
PI(18:0/22:4)-H	PI	913.581	4.73429e+07
PI(18:0/22:4)-H	PI	913.581	5.29602e+07
PC(20:5/22:4)+CH3COO	PC	914.592	2.32544e+07
PC(20:5/22:4)+CH3COO	PC	914.592	2.83474e+07
PI(20:1/20:2)-H	PI	915.597	5.54106e+07
PI(20:1/20:2)-H	PI	915.597	3.11401e+06
PI(18:0/22:3)-H	PI	915.597	2.46152e+06
PI(18:0/22:3)-H	PI	915.597	3.11401e+06
PS(24:0/22:4)-H	PS	922.654	1.69448e+06
PC(20:1/22:4)+CH3COO	PC	922.654	1.69448e+06
PC(19:1/23:2)+CH3COO	PC	926.686	1.22717e+06
PI(24:3/18:3)-H	PI	937.581	3.1401e+06
PE(30:5/21:1)-H	PE	944.711	2.71143e+06
PE(32:6/19:0)-H	PE	944.711	4.51473e+06
PG(28:2/21:1)-H	PG	953.722	5.78269e+06
PG(28:1/21:2)-H	PG	953.722	5.78269e+06
PE(32:6/21:1)-H	PE	970.727	4.47505e+06
PE(35:5/18:2)-H	PE	970.727	5.44686e+06
PE(34:6/19:0)-H	PE	972.743	1.17853e+07
PG(30:3/21:1)-H	PG	979.737	804271
PE(35:1/22:0)-H	PE	1038.88	478071
PI(33:6/24:7)-H	PI	1133.71	2.30126e+06
PI(33:6/24:6)-H	PI	1135.72	3.88721e+06
PI(33:6/24:6)-H	PI	1135.72	3.60941e+06
PI(33:6/24:6)-H	PI	1135.72	3.88721e+06
PI(35:6/22:6)-H	PI	1135.72	3.88721e+06
PI(35:6/22:6)-H	PI	1135.72	3.60941e+06
PI(35:6/22:6)-H	PI	1135.72	3.88721e+06
PI(35:6/22:5)-H	PI	1137.74	1.12736e+06
PI(35:6/22:5)-H	PI	1137.74	2.03684e+06
PI(35:6/22:5)-H	PI	1137.74	1.90874e+06
PI(35:5/22:5)-H	PI	1139.75	1.52126e+06
PI(35:5/22:5)-H	PI	1139.75	2.61205e+06
PI(35:5/22:5)-H	PI	1139.75	4.09503e+06
PI(37:6/20:4)-H	PI	1139.75	3.46687e+06
PI(35:6/24:7)-H	PI	1161.74	4.14158e+06
PI(35:6/24:7)-H	PI	1161.74	4.79248e+06
PI(35:6/24:6)-H	PI	1163.75	4.80752e+06
PI(35:6/24:6)-H	PI	1163.75	4.59171e+06
PI(35:6/24:6)-H	PI	1163.75	4.59171e+06
PI(37:6/22:5)-H	PI	1165.77	7.69011e+06
PI(37:6/22:5)-H	PI	1165.77	4.16786e+06
PI(37:6/22:5)-H	PI	1165.77	7.35789e+06
