# Supplementary material for: Mapping Lipid C=C Isomer Profiles of Human Gut Bacteria through a Novel Structural Lipidomics Workflow Assisted by Chemical Epoxidation
Source: Anal Chem. 2024 Oct 22;96(44):17526–36. doi: 10.1021/acs.analchem.4c02697 (PMC11541895; doi:10.1021/acs.analchem.4c02697)
Supplement: Supplementary file 2 — ac4c02697_si_002.zip [file ac4c02697_si_002.zip › Lipid List for Demo_CID_List.xlsx]

## Sheet: 工作表1
255.197	40			FA(15:1)-H
269.212	40			FA(16:1)-H
283.228	40			FA(17:1)-H
297.244	40			FA(18:1)-H
311.259	40			FA(19:1)-H
325.275	40			FA(20:1)-H
353.306	40			FA(22:1)-H
381.337	40			FA(24:1)-H
409.369	40			FA(26:1)-H
423.215	55	269.211	40	LPA(16:1)-H
451.247	55	297.242	40	LPA(18:1)-H
596.357	55	297.242	40	LPC(18:1)+CH3COO
466.258	55	269.211	40	LPE(16:1)-H
480.273	55	283.226	40	LPE(17:1)-H
494.289	55	297.242	40	LPE(18:1)-H
508.304	55	311.258	40	LPE(19:1)-H
550.351	55	353.305	40	LPE(22:1)-H
497.252	55	269.211	40	LPG(16:1)-H
511.268	55	283.226	40	LPG(17:1)-H
525.283	55	297.242	40	LPG(18:1)-H
585.268	55	269.211	40	LPI(16:1)-H
599.284	55	283.226	40	LPI(17:1)-H
613.299	55	297.242	40	LPI(18:1)-H
627.315	55	311.258	40	LPI(19:1)-H
641.331	55	325.273	40	LPI(20:1)-H
510.247	55	269.211	40	LPS(16:1)-H
524.263	55	283.226	40	LPS(17:1)-H
538.279	55	297.242	40	LPS(18:1)-H
675.461	55	297.242	40	PA(15:0/18:1)-H_2
661.445	55	269.211	40	PA(16:0/16:1)-H_2
675.461	55	283.226	40	PA(16:0/17:1)-H_2
689.476	55	297.242	40	PA(16:0/18:1)-H_2
675.461	55	269.211	40	PA(16:1/17:0)-H
673.445	55	269.211	40	PA(16:1/17:1)-H
673.445	55	283.226	40	PA(16:1/17:1)-H_2
687.461	55	269.211	40	PA(16:1/18:1)-H
687.461	55	297.242	40	PA(16:1/18:1)-H_2
701.476	55	269.211	40	PA(16:1/19:1)-H
701.476	55	311.258	40	PA(16:1/19:1)-H_2
703.492	55	297.242	40	PA(17:0/18:1)-H_2
701.476	55	283.226	40	PA(17:1/18:1)-H
701.476	55	297.242	40	PA(17:1/18:1)-H_2
689.476	55	269.211	40	PA(18:0/16:1)-H_2
703.492	55	283.226	40	PA(18:0/17:1)-H_2
717.508	55	297.242	40	PA(18:0/18:1)-H_2
745.539	55	325.273	40	PA(18:0/20:1)-H_2
715.492	55	297.242	40	PA(18:1/18:1)-H
715.492	55	297.242	40	PA(18:1/18:1)-H_2
713.476	55	297.242	40	PA(18:1/18:2)-H
729.508	55	297.242	40	PA(18:1/19:1)-H
729.508	55	311.258	40	PA(18:1/19:1)-H_2
741.508	55	297.242	40	PA(18:1/20:2)-H
727.492	55	311.258	40	PA(19:1/18:2)-H
717.508	55	269.211	40	PA(20:0/16:1)-H_2
745.539	55	297.242	40	PA(20:0/18:1)-H_2
743.523	55	325.273	40	PA(20:1/18:1)-H
743.523	55	297.242	40	PA(20:1/18:1)-H_2
741.508	55	325.273	40	PA(20:1/18:2)-H
793.539	55	353.305	40	PA(22:1/20:4)-H
847.586	55	297.242	40	PA(28:5/18:1)-H_2
820.571	55	297.242	40	PC(15:0/18:1)+CH3COO_2
806.555	55	269.211	40	PC(16:0/16:1)+CH3COO_2
820.571	55	283.226	40	PC(16:0/17:1)+CH3COO_2
834.587	55	297.242	40	PC(16:0/18:1)+CH3COO_2
832.571	55	269.211	40	PC(16:1/18:1)+CH3COO
832.571	55	297.242	40	PC(16:1/18:1)+CH3COO_2
848.602	55	297.242	40	PC(17:0/18:1)+CH3COO_2
846.587	55	283.226	40	PC(17:1/18:1)+CH3COO
846.587	55	297.242	40	PC(17:1/18:1)+CH3COO_2
848.602	55	283.226	40	PC(18:0/17:1)+CH3COO_2
862.618	55	297.242	40	PC(18:0/18:1)+CH3COO_2
860.602	55	297.242	40	PC(18:1/18:1)+CH3COO
860.602	55	297.242	40	PC(18:1/18:1)+CH3COO_2
880.571	55	297.242	40	PC(18:1/20:5)+CH3COO
942.68	55	311.258	40	PC(19:1/23:2)+CH3COO
938.649	55	325.273	40	PC(20:1/22:4)+CH3COO
718.503	55	297.242	40	PE(15:0/18:1)-H_2
704.487	55	269.211	40	PE(16:0/16:1)-H_2
718.503	55	283.226	40	PE(16:0/17:1)-H_2
732.518	55	297.242	40	PE(16:0/18:1)-H_2
702.472	55	269.211	40	PE(16:1/16:1)-H
702.472	55	269.211	40	PE(16:1/16:1)-H_2
718.503	55	269.211	40	PE(16:1/17:0)-H
716.487	55	269.211	40	PE(16:1/17:1)-H
716.487	55	283.226	40	PE(16:1/17:1)-H_2
730.503	55	269.211	40	PE(16:1/18:1)-H
730.503	55	297.242	40	PE(16:1/18:1)-H_2
728.487	55	269.211	40	PE(16:1/18:2)-H
746.534	55	269.211	40	PE(16:1/19:0)-H
758.534	55	269.211	40	PE(16:1/20:1)-H
758.534	55	325.273	40	PE(16:1/20:1)-H_2
754.503	55	269.211	40	PE(16:1/20:3)-H
752.487	55	269.211	40	PE(16:1/20:4)-H
778.503	55	269.211	40	PE(16:1/22:5)-H
746.534	55	297.242	40	PE(17:0/18:1)-H_2
744.518	55	283.226	40	PE(17:1/18:1)-H
744.518	55	297.242	40	PE(17:1/18:1)-H_2
766.503	55	283.226	40	PE(17:1/20:4)-H
788.581	55	283.226	40	PE(17:1/21:0)-H
782.534	55	283.226	40	PE(17:1/21:3)-H
718.503	55	255.195	40	PE(18:0/15:1)-H_2
732.518	55	269.211	40	PE(18:0/16:1)-H_2
746.534	55	283.226	40	PE(18:0/17:1)-H_2
760.55	55	297.242	40	PE(18:0/18:1)-H_2
774.565	55	311.258	40	PE(18:0/19:1)-H_2
788.581	55	325.273	40	PE(18:0/20:1)-H_2
704.487	55	297.242	40	PE(18:1/14:0)-H
758.534	55	297.242	40	PE(18:1/18:1)-H
758.534	55	297.242	40	PE(18:1/18:1)-H_2
756.518	55	297.242	40	PE(18:1/18:2)-H
754.503	55	297.242	40	PE(18:1/18:3)-H
774.565	55	297.242	40	PE(18:1/19:0)-H
772.55	55	297.242	40	PE(18:1/19:1)-H
772.55	55	311.258	40	PE(18:1/19:1)-H_2
784.55	55	297.242	40	PE(18:1/20:2)-H
782.534	55	297.242	40	PE(18:1/20:3)-H
780.518	55	297.242	40	PE(18:1/20:4)-H
778.503	55	297.242	40	PE(18:1/20:5)-H
800.581	55	297.242	40	PE(18:1/21:1)-H
800.581	55	339.289	40	PE(18:1/21:1)-H_2
814.597	55	297.242	40	PE(18:1/22:1)-H
814.597	55	353.305	40	PE(18:1/22:1)-H_2
808.55	55	297.242	40	PE(18:1/22:4)-H
806.534	55	297.242	40	PE(18:1/22:5)-H
804.518	55	297.242	40	PE(18:1/22:6)-H
844.644	55	297.242	40	PE(18:1/24:0)-H
770.534	55	311.258	40	PE(19:1/18:2)-H
794.534	55	311.258	40	PE(19:1/20:4)-H
788.581	55	297.242	40	PE(20:0/18:1)-H_2
786.565	55	325.273	40	PE(20:1/18:1)-H
786.565	55	297.242	40	PE(20:1/18:1)-H_2
784.55	55	325.273	40	PE(20:1/18:2)-H
814.597	55	325.273	40	PE(20:1/20:1)-H
814.597	55	325.273	40	PE(20:1/20:1)-H_2
810.565	55	325.273	40	PE(20:1/20:3)-H
822.565	55	325.273	40	PE(20:1/21:4)-H
878.628	55	339.289	40	PE(24:4/21:1)-H_2
876.612	55	339.289	40	PE(24:5/21:1)-H_2
960.706	55	339.289	40	PE(30:5/21:1)-H_2
986.722	55	339.289	40	PE(32:6/21:1)-H_2
1054.88	55	535.507	40	PE(35:1/22:0)-H
749.497	55	297.242	40	PG(15:0/18:1)-H_2
721.466	55	255.195	40	PG(16:0/15:1)-H_2
735.482	55	269.211	40	PG(16:0/16:1)-H_2
749.497	55	283.226	40	PG(16:0/17:1)-H_2
763.513	55	297.242	40	PG(16:0/18:1)-H_2
721.466	55	269.211	40	PG(16:1/15:0)-H
733.466	55	269.211	40	PG(16:1/16:1)-H
733.466	55	269.211	40	PG(16:1/16:1)-H_2
731.45	55	269.211	40	PG(16:1/16:2)-H
761.497	55	269.211	40	PG(16:1/18:1)-H
761.497	55	297.242	40	PG(16:1/18:1)-H_2
759.482	55	269.211	40	PG(16:1/18:2)-H
807.482	55	269.211	40	PG(16:1/22:6)-H
759.482	55	297.242	40	PG(16:2/18:1)-H_2
775.513	55	283.226	40	PG(17:1/18:1)-H
775.513	55	297.242	40	PG(17:1/18:1)-H_2
763.513	55	269.211	40	PG(18:0/16:1)-H_2
791.544	55	297.242	40	PG(18:0/18:1)-H_2
735.482	55	297.242	40	PG(18:1/14:0)-H
789.529	55	297.242	40	PG(18:1/18:1)-H
789.529	55	297.242	40	PG(18:1/18:1)-H_2
787.513	55	297.242	40	PG(18:1/18:2)-H
803.544	55	297.242	40	PG(18:1/19:1)-H
803.544	55	311.258	40	PG(18:1/19:1)-H_2
815.544	55	297.242	40	PG(18:1/20:2)-H
813.529	55	297.242	40	PG(18:1/20:3)-H
811.513	55	297.242	40	PG(18:1/20:4)-H
837.529	55	297.242	40	PG(18:1/22:5)-H
835.513	55	297.242	40	PG(18:1/22:6)-H
817.56	55	325.273	40	PG(20:1/18:1)-H
817.56	55	297.242	40	PG(20:1/18:1)-H_2
969.717	55	437.398	40	PG(28:1/21:2)-H
969.717	55	339.289	40	PG(28:2/21:1)-H_2
995.732	55	339.289	40	PG(30:3/21:1)-H_2
823.498	55	269.211	40	PI(16:0/16:1)-H_2
837.513	55	283.226	40	PI(16:0/17:1)-H_2
851.529	55	297.242	40	PI(16:0/18:1)-H_2
849.513	55	269.211	40	PI(16:1/18:1)-H
849.513	55	297.242	40	PI(16:1/18:1)-H_2
871.498	55	269.211	40	PI(16:1/20:4)-H
865.545	55	297.242	40	PI(17:0/18:1)-H_2
863.529	55	283.226	40	PI(17:1/18:1)-H
863.529	55	297.242	40	PI(17:1/18:1)-H_2
887.529	55	283.226	40	PI(17:1/20:3)-H
885.513	55	283.226	40	PI(17:1/20:4)-H
851.529	55	269.211	40	PI(18:0/16:1)-H_2
879.56	55	297.242	40	PI(18:0/18:1)-H_2
893.576	55	311.258	40	PI(18:0/19:1)-H_2
907.592	55	325.273	40	PI(18:0/20:1)-H_2
877.545	55	297.242	40	PI(18:1/18:1)-H
877.545	55	297.242	40	PI(18:1/18:1)-H_2
875.529	55	297.242	40	PI(18:1/18:2)-H
873.513	55	297.242	40	PI(18:1/18:3)-H
891.56	55	297.242	40	PI(18:1/19:1)-H
891.56	55	311.258	40	PI(18:1/19:1)-H_2
901.545	55	297.242	40	PI(18:1/20:3)-H
899.529	55	297.242	40	PI(18:1/20:4)-H
897.513	55	297.242	40	PI(18:1/20:5)-H
927.56	55	297.242	40	PI(18:1/22:4)-H
925.545	55	297.242	40	PI(18:1/22:5)-H
923.529	55	297.242	40	PI(18:1/22:6)-H
871.498	55	297.242	40	PI(18:4/18:1)-H_2
889.545	55	311.258	40	PI(19:1/18:2)-H
913.545	55	311.258	40	PI(19:1/20:4)-H
931.592	55	325.273	40	PI(20:1/20:2)-H
762.493	55	297.242	40	PS(15:0/18:1)-H_2
760.477	55	255.195	40	PS(15:1/18:1)-H
760.477	55	297.242	40	PS(15:1/18:1)-H_2
748.477	55	269.211	40	PS(16:0/16:1)-H_2
776.508	55	297.242	40	PS(16:0/18:1)-H_2
732.446	55	269.211	40	PS(16:1/15:1)-H
732.446	55	255.195	40	PS(16:1/15:1)-H_2
760.477	55	269.211	40	PS(16:1/17:1)-H
760.477	55	283.226	40	PS(16:1/17:1)-H_2
774.493	55	269.211	40	PS(16:1/18:1)-H
774.493	55	297.242	40	PS(16:1/18:1)-H_2
798.493	55	269.211	40	PS(16:1/20:3)-H
796.477	55	269.211	40	PS(16:1/20:4)-H
772.477	55	297.242	40	PS(16:2/18:1)-H_2
790.524	55	297.242	40	PS(17:0/18:1)-H_2
786.493	55	283.226	40	PS(17:1/18:2)-H
836.508	55	283.226	40	PS(17:1/22:5)-H
776.508	55	269.211	40	PS(18:0/16:1)-H_2
790.524	55	283.226	40	PS(18:0/17:1)-H_2
804.54	55	297.242	40	PS(18:0/18:1)-H_2
846.587	55	339.289	40	PS(18:0/21:1)-H_2
874.618	55	367.32	40	PS(18:0/23:1)-H_2
802.524	55	297.242	40	PS(18:1/18:1)-H
802.524	55	297.242	40	PS(18:1/18:1)-H_2
800.508	55	297.242	40	PS(18:1/18:2)-H
826.524	55	297.242	40	PS(18:1/20:3)-H
824.508	55	297.242	40	PS(18:1/20:4)-H
852.54	55	297.242	40	PS(18:1/22:4)-H
876.54	55	297.242	40	PS(18:1/24:6)-H
874.524	55	297.242	40	PS(18:1/24:7)-H
890.555	55	311.258	40	PS(19:1/24:6)-H
878.555	55	297.242	40	PS(24:5/18:1)-H_2
